# Supplementary material for: Tetanus Toxoid Vaccination Uptake and Associated Factors among Mothers Who Gave Birth in the Last 12 Months in Errer District, Somali Regional State, Eastern Ethiopia
Source: Biomed Res Int. 2020 May 7;2020:4023031. doi: 10.1155/2020/4023031 (PMC7231084; doi:10.1155/2020/4023031)
Supplement: Supplementary Materials — This is the data set from which we extract the result in the study. [file 4023031.f1.xls]

## Sheet: SPSS
AGE	RESIDENC	MOTHERSE	ETHINICI	MOTHERSO	RELIGION	MARITAIS	FAMILYSI	RADIO	HEARINGR	TELEVISI	WATCHING	HUSBAND1	HUSBANDS	PARITY	FERTILTY	PLANNED	ANC	FREQUENC	TTVACCIN	FREQUEN1	EVIDENCE	PLACEOFT	TTVACCI1	FREQUEN2	NECESSIT	FIRSTSOU	INFANTPA	INFANTEV	REASONNO	WHATISTT	TTVACCI2	APPOINTM	EXPECTED	PURPOSEO	TIMETAKI	WAITINGT	OX	COW	SHEEP	GOAT	CAMEL	DONKEY	HEN	TV	RADIO1	ELECTRIC	REFRIGER	MOBILEPH	OWNHOUSE
28	1	4	3	3	2	1	4	1	2	1	1	1	4	2	1	1	1	1	1	1	1	2	2	#NULL!	1	4	2	#NULL!	#NULL!	1	2	2	1	3	1	2	2	2	2	2	2	2	2	1	1	1	2	1	2
18	1	3	2	1	1	1	3	1	2	2	#NULL!	6	4	1	1	1	1	4	1	3	1	2	1	2	1	5	2	#NULL!	#NULL!	1	2	3	2	3	1	2	2	2	2	2	2	2	2	2	2	1	2	2	2
22	2	3	2	1	1	1	3	2	#NULL!	1	1	6	3	1	1	1	1	4	1	3	2	2	2	#NULL!	1	5	1	1	#NULL!	1	1	2	4	3	1	2	2	2	2	2	2	2	2	2	2	1	2	1	1
33	1	3	3	2	2	1	5	1	2	1	1	1	4	2	2	1	1	1	1	1	1	3	2	#NULL!	1	4	2	#NULL!	#NULL!	1	3	2	5	3	1	2	2	1	2	1	2	2	1	1	1	1	1	1	1
24	1	1	1	3	1	1	5	2	#NULL!	1	2	4	3	2	1	1	1	1	1	1	3	2	2	#NULL!	1	4	2	#NULL!	#NULL!	1	3	5	5	3	1	2	2	2	2	1	2	2	1	1	1	1	2	1	1
19	1	3	2	2	1	1	4	2	#NULL!	1	1	1	4	2	1	1	1	2	1	1	3	2	2	#NULL!	1	4	2	#NULL!	#NULL!	1	3	3	4	3	1	2	2	2	2	2	2	2	2	2	2	1	2	2	2
21	1	4	2	2	1	1	3	1	3	1	1	4	5	1	1	1	1	2	1	2	3	2	2	#NULL!	1	5	1	3	#NULL!	1	3	2	5	3	1	2	2	2	2	2	2	2	2	2	1	1	2	1	2
20	1	3	2	2	1	1	4	1	2	2	#NULL!	2	4	2	1	1	1	3	1	2	3	2	2	#NULL!	3	5	1	3	#NULL!	1	3	2	4	3	1	1	2	2	2	2	2	2	2	1	2	1	2	1	1
27	1	4	2	2	1	1	8	2	#NULL!	1	2	1	1	4	1	1	1	3	1	3	3	2	2	#NULL!	3	4	1	3	#NULL!	1	3	2	4	3	1	1	1	1	2	1	2	2	2	1	2	1	2	1	1
25	1	3	2	1	1	1	5	2	#NULL!	2	#NULL!	6	4	2	1	1	1	2	1	1	2	2	2	#NULL!	3	4	2	#NULL!	#NULL!	1	2	2	3	5	1	1	2	2	2	2	2	2	2	2	2	1	2	1	2
22	1	4	2	3	1	1	4	1	2	1	1	1	5	2	2	1	1	2	1	2	3	2	1	2	1	5	1	3	#NULL!	1	1	5	4	3	1	1	2	2	2	2	2	2	2	1	1	1	2	1	1
25	1	3	2	3	1	1	5	2	#NULL!	1	2	1	5	2	1	1	1	4	1	3	3	2	2	#NULL!	1	5	1	3	#NULL!	1	3	5	4	3	1	2	2	2	2	2	2	2	2	2	2	1	2	1	2
20	2	3	2	3	1	1	3	2	#NULL!	1	2	2	3	1	1	1	1	2	1	2	3	2	2	#NULL!	1	4	1	3	#NULL!	1	3	2	5	3	1	2	2	2	2	2	2	2	2	2	2	1	2	1	2
28	1	4	2	2	1	1	5	1	3	1	1	4	4	2	1	1	1	2	1	2	3	2	1	1	1	5	1	3	#NULL!	1	3	2	5	3	2	1	2	2	2	1	2	2	2	2	2	1	2	1	2
19	1	4	2	3	1	1	3	1	3	1	1	4	4	1	1	1	1	2	1	2	3	2	2	#NULL!	1	4	1	3	#NULL!	3	3	2	5	3	1	2	2	2	2	2	2	2	2	1	1	1	2	1	2
22	1	3	2	1	1	1	3	2	#NULL!	2	#NULL!	2	1	1	1	1	1	2	1	2	2	2	2	#NULL!	1	4	1	1	#NULL!	1	3	4	5	3	1	2	2	2	2	2	2	2	1	2	2	1	2	1	2
28	1	1	2	1	1	1	6	2	#NULL!	2	#NULL!	6	3	3	1	1	1	3	1	2	3	2	2	#NULL!	1	4	1	2	#NULL!	1	1	2	5	3	1	2	2	1	2	1	2	2	1	2	2	1	2	1	2
37	1	2	2	1	1	1	8	2	#NULL!	2	#NULL!	2	2	4	1	1	1	1	1	1	3	2	2	#NULL!	3	4	2	#NULL!	#NULL!	1	4	2	4	3	1	1	2	2	1	1	2	1	2	2	2	1	2	1	1
40	1	2	2	1	1	1	9	2	#NULL!	2	#NULL!	6	1	4	1	1	1	1	1	1	3	2	2	#NULL!	1	2	2	#NULL!	#NULL!	1	3	3	5	3	1	2	2	2	2	1	2	2	1	1	1	1	2	1	1
20	1	1	2	3	1	1	3	2	#NULL!	2	#NULL!	4	4	1	1	1	1	2	1	2	3	2	2	#NULL!	1	5	1	3	#NULL!	1	3	4	5	3	1	2	2	2	2	2	2	2	2	2	2	2	2	2	2
30	1	1	2	1	1	1	9	2	#NULL!	2	#NULL!	2	1	4	2	1	1	2	1	2	3	2	2	#NULL!	1	5	1	2	#NULL!	1	1	2	5	3	1	2	1	1	1	2	2	1	2	2	2	1	2	1	1
24	1	4	2	2	1	1	4	2	#NULL!	1	1	1	5	2	1	1	1	3	1	3	3	2	2	#NULL!	3	5	2	#NULL!	#NULL!	1	3	2	4	3	1	1	2	2	2	2	2	2	2	2	2	1	2	1	1
20	1	4	2	2	1	1	3	2	#NULL!	1	1	2	4	1	1	1	1	1	1	1	3	2	1	3	1	5	1	3	#NULL!	1	3	2	5	3	1	2	2	2	2	2	2	2	2	1	2	1	2	1	2
29	1	3	1	2	1	1	7	2	#NULL!	1	1	4	4	3	1	1	1	2	1	2	3	2	1	3	1	2	1	3	#NULL!	1	3	2	4	3	2	1	2	2	2	1	2	2	2	1	2	1	1	1	1
28	2	3	1	3	1	1	7	2	#NULL!	1	2	4	4	3	1	1	1	2	1	2	3	2	2	#NULL!	1	2	1	3	#NULL!	1	3	2	3	3	1	1	2	2	2	1	2	2	2	1	2	1	2	1	1
25	1	4	1	2	1	1	5	2	#NULL!	1	1	4	4	3	1	1	1	2	1	2	3	2	2	#NULL!	1	4	1	2	#NULL!	1	3	2	5	3	1	1	2	2	2	2	2	2	2	2	2	1	2	1	1
27	1	3	1	1	1	1	6	2	#NULL!	2	#NULL!	6	3	3	1	1	1	1	1	1	2	2	2	#NULL!	1	4	2	#NULL!	#NULL!	1	4	5	4	3	1	2	2	2	2	2	2	2	1	2	2	1	2	1	2
20	1	4	1	1	1	1	3	2	#NULL!	1	1	4	5	1	1	1	1	4	1	2	3	2	2	#NULL!	1	2	1	2	#NULL!	1	3	2	1	3	1	1	2	2	2	1	2	2	2	1	2	1	2	1	1
27	1	3	1	2	1	1	5	2	#NULL!	1	2	1	4	3	1	1	1	4	1	2	3	2	2	#NULL!	2	5	1	3	#NULL!	1	3	2	4	3	1	1	1	1	2	1	2	2	2	1	2	1	2	1	1
28	2	3	1	1	1	1	6	2	#NULL!	1	2	2	4	3	1	1	1	2	1	2	3	2	2	#NULL!	1	5	1	3	#NULL!	1	3	2	4	3	1	1	2	2	2	2	2	2	2	1	2	1	2	1	1
29	1	4	1	1	1	1	5	2	#NULL!	1	2	7	5	3	1	1	1	2	1	2	3	2	1	1	1	2	1	3	#NULL!	1	4	2	2	3	1	1	2	1	1	2	2	2	1	1	2	1	2	1	1
30	1	4	1	3	1	1	4	2	#NULL!	1	1	4	5	2	1	1	1	3	1	2	3	2	2	#NULL!	1	5	1	3	#NULL!	1	4	1	4	3	1	1	2	2	2	1	2	2	1	1	2	1	2	1	2
25	1	4	1	3	1	1	5	2	#NULL!	1	1	4	4	2	1	1	1	3	1	3	3	2	2	#NULL!	1	4	1	3	#NULL!	1	3	2	4	3	1	1	2	1	2	1	2	2	1	1	2	1	2	1	2
30	1	4	1	3	1	1	7	2	#NULL!	1	2	4	5	2	1	1	1	3	1	2	3	2	1	2	1	2	1	3	#NULL!	1	3	2	4	3	1	1	1	2	2	1	2	2	1	1	2	1	2	1	2
26	1	2	1	1	1	1	4	2	#NULL!	1	1	1	4	2	1	1	1	3	1	2	3	2	1	1	1	4	1	3	#NULL!	1	1	2	4	3	1	1	2	2	2	2	2	2	1	1	2	1	1	1	1
20	1	4	3	1	2	1	3	2	#NULL!	1	1	4	5	1	1	1	1	4	1	3	3	3	2	#NULL!	1	5	1	3	#NULL!	1	1	2	5	3	1	1	2	2	2	2	2	2	2	1	2	1	2	1	2
27	1	3	1	3	1	1	5	2	#NULL!	1	2	4	1	3	2	1	1	2	1	2	3	2	2	#NULL!	1	4	1	3	#NULL!	3	1	5	4	3	1	2	1	2	2	2	2	2	2	1	2	1	2	2	2
22	1	3	1	1	1	1	4	2	#NULL!	1	1	2	3	2	1	1	1	4	1	3	3	2	2	#NULL!	1	4	1	3	#NULL!	1	3	2	4	3	1	2	2	2	2	2	2	2	2	1	2	1	2	1	2
19	1	3	1	1	1	1	3	2	#NULL!	1	1	1	5	1	1	1	1	4	1	2	3	2	2	#NULL!	1	4	1	1	#NULL!	2	1	2	2	3	1	1	2	2	1	1	1	2	2	1	2	1	2	1	2
29	1	3	2	1	1	1	4	2	#NULL!	2	#NULL!	2	4	2	1	1	1	1	1	1	3	2	1	2	1	5	1	2	#NULL!	1	3	2	2	3	1	2	2	2	2	2	2	2	2	1	2	1	2	1	2
25	1	3	2	1	1	1	4	2	#NULL!	1	1	2	3	2	1	1	1	4	1	2	3	2	1	1	1	3	1	3	#NULL!	3	3	2	3	3	1	1	2	2	2	1	2	2	2	1	2	2	2	2	2
19	1	3	2	1	1	1	3	2	#NULL!	2	#NULL!	2	3	1	1	1	1	2	1	2	2	1	2	#NULL!	1	4	1	1	#NULL!	1	4	5	5	3	1	3	1	2	2	1	2	2	2	2	2	1	2	2	1
20	1	4	1	2	1	1	3	1	3	1	1	1	4	1	1	1	1	4	1	3	3	2	2	#NULL!	1	2	1	3	#NULL!	1	1	2	2	3	1	2	2	2	2	2	2	2	2	1	1	1	1	1	1
29	2	1	1	1	1	1	5	2	#NULL!	2	#NULL!	2	1	3	1	1	1	2	1	1	3	1	2	#NULL!	1	5	2	#NULL!	#NULL!	1	1	2	5	3	1	2	2	2	2	1	1	1	1	2	2	2	2	2	1
25	2	2	2	1	1	1	5	2	#NULL!	2	#NULL!	2	3	2	1	1	1	1	1	1	3	2	2	#NULL!	1	4	2	#NULL!	#NULL!	1	3	2	5	3	1	2	2	2	2	2	2	2	2	2	2	2	2	1	2
40	2	2	2	1	1	1	7	2	#NULL!	2	#NULL!	2	3	4	1	1	1	1	1	1	3	2	2	#NULL!	1	5	2	#NULL!	#NULL!	1	3	5	4	2	2	3	1	1	2	1	2	2	1	#NULL!	2	1	2	1	1
33	1	2	1	1	1	1	6	2	#NULL!	1	1	1	5	4	2	1	1	3	1	3	3	2	1	1	1	5	1	3	#NULL!	1	1	2	5	3	1	1	2	2	2	2	2	2	2	1	2	1	2	1	1
22	2	1	2	1	1	1	4	1	1	2	#NULL!	2	1	2	1	1	2	#NULL!	1	1	3	4	2	#NULL!	1	1	2	#NULL!	#NULL!	1	3	5	2	5	3	1	1	1	1	1	2	2	1	2	1	2	2	2	1
30	2	1	2	1	1	1	5	2	#NULL!	2	#NULL!	7	4	2	1	1	1	1	1	1	2	2	2	#NULL!	1	4	2	#NULL!	#NULL!	1	3	2	5	3	1	2	2	2	2	2	2	2	2	2	2	2	2	1	2
25	1	1	1	3	1	1	7	2	#NULL!	1	1	2	3	3	2	1	2	#NULL!	1	1	3	4	2	#NULL!	1	5	2	#NULL!	#NULL!	3	3	2	2	3	3	2	1	1	2	1	2	2	2	1	2	1	2	1	1
28	2	1	2	1	1	1	6	2	#NULL!	1	1	2	2	3	2	1	2	#NULL!	2	#NULL!	#NULL!	#NULL!	2	#NULL!	1	4	2	#NULL!	#NULL!	1	3	2	2	3	1	2	2	1	2	2	2	2	1	1	2	1	2	1	1
27	2	1	1	1	1	1	5	1	2	1	2	2	3	2	1	1	1	1	1	1	2	2	2	#NULL!	1	5	2	#NULL!	#NULL!	1	3	2	5	3	1	2	1	2	2	2	1	2	2	1	1	1	2	1	1
35	2	1	1	3	1	1	6	2	#NULL!	2	#NULL!	2	1	3	2	1	1	1	1	1	2	2	2	#NULL!	1	3	2	#NULL!	#NULL!	1	3	2	5	3	2	2	2	1	2	1	2	1	1	2	2	2	2	2	1
30	2	1	2	1	1	1	5	2	#NULL!	2	#NULL!	2	1	3	2	1	1	1	1	1	2	2	2	#NULL!	1	5	2	#NULL!	#NULL!	1	3	2	2	3	2	2	2	2	2	2	2	2	2	2	2	2	2	1	1
30	1	4	2	1	1	1	8	1	3	1	1	4	5	4	1	1	1	2	1	2	3	2	1	2	1	5	1	3	#NULL!	1	3	2	5	3	1	1	2	2	2	2	2	2	2	1	1	1	2	1	1
22	1	3	1	1	1	1	3	2	#NULL!	1	1	1	5	1	1	1	1	2	1	2	3	2	2	#NULL!	1	3	1	3	#NULL!	1	3	2	5	5	1	3	2	2	2	1	2	2	2	2	2	1	2	1	1
32	1	3	1	1	1	1	4	2	#NULL!	2	#NULL!	4	4	2	2	1	1	3	1	3	2	2	2	#NULL!	1	4	1	1	#NULL!	1	3	2	2	3	1	1	2	2	2	1	2	2	2	2	2	1	1	1	2
35	1	1	1	1	1	1	7	2	#NULL!	2	#NULL!	2	1	3	1	1	1	2	1	2	2	2	2	#NULL!	1	5	1	3	#NULL!	1	4	2	4	3	1	2	2	2	1	1	2	2	2	2	2	1	2	1	1
28	1	4	1	3	1	1	6	2	#NULL!	1	1	2	5	3	2	1	1	3	1	3	2	2	2	#NULL!	1	3	1	1	#NULL!	1	4	2	5	3	1	1	2	2	2	2	2	2	2	2	2	1	2	1	1
24	2	3	1	1	1	1	5	2	#NULL!	1	2	1	5	2	1	1	1	4	1	3	2	2	2	#NULL!	1	5	1	1	#NULL!	1	2	2	3	3	1	3	1	1	2	2	2	2	2	1	2	1	2	1	1
23	2	3	2	1	1	1	3	2	#NULL!	2	#NULL!	2	4	1	1	1	1	3	1	3	3	1	1	1	1	5	1	3	#NULL!	1	1	5	5	3	1	2	2	2	1	1	2	2	2	2	2	1	2	1	1
25	2	1	1	1	1	1	5	2	#NULL!	2	#NULL!	2	1	2	1	1	1	1	1	1	2	2	2	#NULL!	1	5	2	#NULL!	#NULL!	1	3	2	5	3	2	1	1	1	2	1	2	2	2	2	2	2	2	2	1
20	2	1	2	1	1	1	3	2	#NULL!	2	#NULL!	2	1	1	2	1	1	1	1	1	2	2	2	#NULL!	1	5	2	#NULL!	#NULL!	1	3	5	5	3	2	3	2	2	2	1	2	2	2	2	2	1	2	2	1
25	2	1	1	1	1	1	5	2	#NULL!	2	#NULL!	2	1	3	2	1	2	#NULL!	2	#NULL!	#NULL!	#NULL!	2	#NULL!	1	3	2	#NULL!	#NULL!	1	1	5	5	3	2	1	2	2	1	1	2	2	2	2	2	1	2	2	2
27	1	1	1	1	1	1	5	2	#NULL!	2	#NULL!	2	3	2	1	1	1	1	1	1	3	1	2	#NULL!	1	5	2	#NULL!	#NULL!	1	4	5	5	3	1	1	1	1	2	1	2	2	2	2	2	2	2	2	2
35	2	3	2	1	1	1	4	2	#NULL!	2	#NULL!	4	3	2	2	1	1	2	1	1	3	2	2	#NULL!	1	5	2	#NULL!	#NULL!	1	3	2	4	3	1	1	1	1	1	1	2	2	2	2	2	2	2	2	2
36	2	1	1	1	1	1	5	2	#NULL!	2	#NULL!	3	1	2	1	1	1	1	1	1	2	1	2	#NULL!	1	4	2	#NULL!	#NULL!	1	3	2	5	3	3	1	2	2	2	1	2	2	2	2	2	1	2	2	1
23	2	1	2	1	1	1	5	2	#NULL!	2	#NULL!	2	1	2	1	1	1	1	1	1	2	1	2	#NULL!	1	5	2	#NULL!	#NULL!	1	4	2	5	3	3	2	2	2	2	2	2	2	2	2	2	1	2	2	1
29	1	1	2	1	1	1	4	2	#NULL!	2	#NULL!	2	1	3	2	1	2	#NULL!	2	#NULL!	#NULL!	#NULL!	2	#NULL!	3	5	2	#NULL!	#NULL!	1	4	2	5	3	3	2	2	1	2	2	2	2	2	2	2	2	2	2	1
25	2	1	2	1	1	1	7	2	#NULL!	2	#NULL!	2	1	3	1	1	1	1	1	1	2	1	2	#NULL!	1	5	2	#NULL!	#NULL!	1	4	2	3	3	1	2	2	2	2	1	2	1	2	2	2	1	1	1	1
31	2	1	2	1	1	1	6	2	#NULL!	2	#NULL!	2	1	3	2	1	1	1	1	1	3	2	2	#NULL!	1	4	2	#NULL!	#NULL!	1	4	2	5	3	3	2	1	1	2	1	2	2	2	2	2	1	2	1	1
30	2	1	1	1	1	1	4	2	#NULL!	2	#NULL!	3	1	2	2	1	1	1	1	1	3	1	1	1	1	5	2	#NULL!	#NULL!	1	3	2	5	3	2	2	2	1	2	1	2	2	2	2	2	2	2	2	1
30	2	1	1	1	1	1	9	2	#NULL!	1	3	2	1	4	2	1	2	#NULL!	2	#NULL!	#NULL!	#NULL!	1	1	1	3	2	#NULL!	#NULL!	1	3	5	5	3	2	2	1	1	2	2	2	2	2	1	2	2	2	1	1
20	2	3	2	3	1	1	3	2	#NULL!	2	#NULL!	2	1	1	1	1	1	2	1	2	3	1	2	#NULL!	1	3	1	3	#NULL!	1	3	2	5	3	2	2	1	1	1	1	2	2	2	2	2	1	2	1	2
24	2	1	2	1	1	1	4	2	#NULL!	2	#NULL!	2	1	2	1	1	1	1	1	1	3	1	2	#NULL!	1	3	2	#NULL!	#NULL!	1	4	2	5	3	3	2	1	1	1	1	2	2	2	2	2	1	2	1	1
26	2	1	2	1	1	1	3	2	#NULL!	2	#NULL!	2	3	2	1	1	1	3	1	2	3	1	1	1	1	5	1	3	#NULL!	1	3	2	5	3	1	2	2	1	2	2	2	2	2	2	2	2	2	1	1
35	2	1	2	1	1	1	7	2	#NULL!	2	#NULL!	2	1	4	2	1	2	#NULL!	2	#NULL!	#NULL!	#NULL!	2	#NULL!	1	4	2	#NULL!	#NULL!	1	3	5	4	3	3	2	1	2	1	1	2	2	2	2	2	2	2	2	1
35	2	1	2	1	1	1	9	2	#NULL!	2	#NULL!	2	1	4	2	1	1	1	1	1	2	2	2	#NULL!	1	5	2	#NULL!	#NULL!	1	4	2	5	5	2	1	1	1	1	1	2	2	2	2	2	2	2	1	1
26	2	1	1	1	1	1	3	2	#NULL!	2	#NULL!	2	1	1	1	1	1	1	1	1	2	2	2	#NULL!	1	5	2	#NULL!	#NULL!	1	3	2	5	3	2	2	2	2	2	2	2	2	2	2	2	1	2	1	1
22	2	2	2	2	1	1	4	2	#NULL!	2	#NULL!	2	3	2	1	1	1	2	1	2	2	1	2	#NULL!	1	3	1	1	#NULL!	1	1	2	5	3	1	2	1	1	1	1	2	2	2	2	2	2	2	1	1
26	1	1	2	3	1	1	3	2	#NULL!	2	#NULL!	2	3	1	1	1	1	1	1	1	3	1	2	#NULL!	1	5	2	#NULL!	#NULL!	1	3	2	4	3	3	2	2	2	1	1	2	2	2	2	2	2	2	2	1
31	2	1	2	3	1	1	6	2	#NULL!	2	#NULL!	2	1	3	1	1	1	1	1	1	2	1	2	#NULL!	3	5	2	#NULL!	#NULL!	1	1	5	5	3	2	2	2	2	2	1	2	2	1	2	2	1	2	2	1
22	2	3	2	5	1	1	3	2	#NULL!	2	#NULL!	2	3	1	1	1	1	3	1	3	3	1	2	#NULL!	1	4	1	3	#NULL!	1	3	2	3	3	1	2	1	1	2	1	2	2	2	2	2	1	2	1	1
23	2	3	1	1	1	1	5	2	#NULL!	2	#NULL!	4	3	3	1	1	1	1	1	1	3	1	2	#NULL!	1	4	2	#NULL!	#NULL!	3	4	2	5	3	1	2	1	1	1	1	2	2	2	2	2	1	2	1	1
25	1	1	2	1	1	1	3	2	#NULL!	2	#NULL!	4	1	2	1	1	1	2	1	1	3	2	2	#NULL!	1	4	2	#NULL!	#NULL!	1	3	2	5	2	2	2	2	2	2	2	2	2	2	2	2	1	2	2	2
26	2	1	2	3	1	1	4	2	#NULL!	2	#NULL!	2	1	2	1	1	2	#NULL!	2	#NULL!	#NULL!	#NULL!	2	#NULL!	1	4	2	#NULL!	#NULL!	1	4	5	5	3	3	2	1	1	2	2	2	2	2	2	2	2	2	2	1
25	2	2	2	5	1	1	4	2	#NULL!	2	#NULL!	2	3	2	1	1	1	4	1	3	3	1	1	1	1	4	1	3	#NULL!	1	3	2	3	3	1	2	2	1	2	2	2	2	2	2	2	1	2	1	1
21	2	3	2	3	1	1	4	2	#NULL!	2	#NULL!	2	4	2	2	1	1	3	1	2	3	1	2	#NULL!	1	3	1	3	#NULL!	1	3	2	5	3	1	1	1	1	1	2	2	2	2	2	2	2	2	2	1
20	2	2	2	1	1	1	3	2	#NULL!	2	#NULL!	4	3	1	1	1	1	2	1	2	2	1	2	#NULL!	1	5	1	1	#NULL!	1	3	2	5	3	2	2	2	1	1	1	2	2	2	2	2	1	2	1	2
27	2	1	2	1	1	1	4	2	#NULL!	2	#NULL!	2	1	2	1	1	1	1	1	1	3	1	2	#NULL!	1	3	2	#NULL!	#NULL!	3	2	2	4	3	1	2	2	2	2	1	2	2	2	2	2	1	2	1	1
33	1	4	2	2	1	1	8	2	#NULL!	2	#NULL!	1	5	4	1	1	1	3	1	3	3	1	1	1	1	4	1	3	#NULL!	1	1	2	4	3	1	1	2	2	2	1	2	2	2	2	2	1	2	1	2
40	2	1	2	3	1	1	9	2	#NULL!	2	#NULL!	2	1	4	2	1	1	1	1	1	3	1	2	#NULL!	1	4	2	#NULL!	#NULL!	1	1	5	5	3	3	2	2	2	2	2	2	1	1	2	2	1	2	1	1
25	2	1	2	3	1	1	4	2	#NULL!	2	#NULL!	7	2	2	1	1	2	#NULL!	2	#NULL!	#NULL!	#NULL!	1	2	1	4	2	#NULL!	#NULL!	3	4	2	5	3	1	1	2	1	2	2	2	2	2	2	2	1	2	1	1
22	2	1	2	1	1	1	3	2	#NULL!	2	#NULL!	3	1	1	2	1	1	1	1	1	2	1	2	#NULL!	1	4	2	#NULL!	#NULL!	1	3	5	5	3	3	1	2	2	2	2	2	2	2	2	2	1	2	2	2
27	1	4	2	2	1	1	6	2	#NULL!	2	#NULL!	4	5	3	1	1	1	4	1	3	3	1	1	1	1	4	1	3	#NULL!	1	3	2	4	3	1	2	1	2	2	1	2	2	2	2	2	1	2	1	1
29	2	3	2	3	1	1	7	1	2	2	#NULL!	2	3	3	1	1	1	3	1	2	3	2	2	#NULL!	1	4	1	2	#NULL!	1	3	2	5	2	1	2	2	1	1	1	2	2	1	2	2	1	2	2	1
20	2	1	1	1	1	1	3	2	#NULL!	2	#NULL!	5	4	1	1	1	1	4	1	2	1	3	2	#NULL!	1	3	1	2	#NULL!	1	3	2	5	3	2	1	2	1	1	1	2	2	2	2	2	1	2	1	2
30	2	5	3	2	2	1	4	1	2	1	1	1	5	2	1	1	1	2	1	1	1	2	2	#NULL!	1	2	2	#NULL!	#NULL!	1	4	2	1	3	1	2	2	2	2	2	2	2	2	1	1	1	2	1	2
18	2	4	1	1	1	1	5	2	#NULL!	1	1	1	5	2	2	1	1	2	1	1	3	2	2	#NULL!	1	5	2	#NULL!	#NULL!	1	3	2	1	3	1	2	2	2	2	2	2	2	2	2	2	1	2	2	2
28	1	3	1	3	1	1	3	2	#NULL!	1	1	2	4	1	1	1	1	4	1	3	2	2	2	#NULL!	1	5	1	1	#NULL!	1	3	2	5	3	2	2	2	2	2	2	2	2	2	1	1	1	2	1	1
35	1	5	1	2	1	1	5	1	2	1	1	4	5	3	1	1	1	3	1	2	1	3	2	#NULL!	1	2	1	2	#NULL!	1	1	2	5	3	1	1	2	1	2	1	2	2	2	1	1	1	1	1	1
34	1	1	1	3	1	1	9	2	#NULL!	1	2	7	5	4	2	1	1	3	1	2	3	2	1	1	1	4	1	3	#NULL!	1	3	2	4	3	2	1	2	2	2	1	2	2	1	1	2	1	2	1	1
19	1	3	1	1	1	1	4	2	#NULL!	2	#NULL!	6	5	2	1	1	1	2	1	1	3	2	2	#NULL!	1	4	2	#NULL!	#NULL!	1	3	3	4	3	3	2	2	2	2	2	2	2	2	2	1	1	2	1	2
21	2	2	1	2	1	1	3	1	2	2	#NULL!	4	3	1	1	1	1	3	1	2	3	2	2	#NULL!	1	4	1	3	#NULL!	3	4	2	5	3	2	2	2	2	2	2	2	2	2	2	1	1	2	1	2
21	1	3	1	1	1	1	5	1	2	2	#NULL!	4	3	2	1	1	1	3	1	2	3	2	2	#NULL!	3	5	1	3	#NULL!	3	1	2	5	3	1	2	1	2	2	2	2	2	2	2	1	2	2	1	1
32	1	3	1	1	1	1	9	2	#NULL!	1	2	6	1	4	1	1	1	2	1	2	3	3	2	#NULL!	3	4	1	3	#NULL!	1	3	2	4	3	1	2	1	1	2	1	2	2	2	1	2	1	2	1	1
27	1	3	1	1	1	1	5	2	#NULL!	2	#NULL!	6	3	2	1	1	1	2	1	2	2	2	2	#NULL!	3	4	1	1	#NULL!	1	3	3	2	3	1	1	2	2	2	2	2	2	2	1	1	1	1	1	1
20	1	2	1	1	1	1	5	1	1	1	2	2	3	2	2	1	1	2	1	2	3	2	1	2	1	4	1	3	#NULL!	1	4	2	4	3	1	1	2	2	2	2	2	2	2	1	1	1	1	1	1
23	1	1	1	1	1	1	6	2	#NULL!	2	#NULL!	7	3	2	1	1	1	4	1	3	2	3	2	#NULL!	1	5	1	3	#NULL!	1	1	2	5	5	2	2	2	2	2	2	2	2	2	2	2	1	2	1	2
23	1	1	1	1	1	1	3	2	#NULL!	2	#NULL!	2	1	1	1	1	1	1	1	1	3	2	2	#NULL!	1	4	2	#NULL!	#NULL!	1	3	2	5	5	3	2	2	2	2	2	2	2	2	2	2	1	2	1	2
29	2	3	1	1	1	1	5	2	#NULL!	2	#NULL!	6	3	2	1	1	1	2	1	1	2	2	2	#NULL!	1	4	2	#NULL!	#NULL!	1	3	2	5	3	2	1	2	2	2	2	2	2	2	2	2	1	2	1	2
21	2	1	1	1	1	1	3	1	3	1	1	1	1	1	1	1	1	1	1	1	1	2	2	#NULL!	1	4	2	#NULL!	#NULL!	1	3	5	5	3	3	2	2	2	2	2	2	2	2	1	1	1	2	1	2
24	1	3	1	1	1	1	4	2	#NULL!	2	#NULL!	6	3	2	1	1	1	2	1	1	3	2	2	#NULL!	1	4	2	#NULL!	#NULL!	1	3	2	5	4	2	2	2	1	2	2	2	2	1	2	2	1	2	1	2
41	2	1	1	1	1	1	9	2	#NULL!	2	#NULL!	4	4	4	1	1	1	2	1	2	3	2	2	#NULL!	3	5	1	3	#NULL!	1	4	3	4	3	1	1	2	2	1	1	2	2	2	2	2	1	2	1	1
29	2	1	1	1	1	1	4	2	#NULL!	2	#NULL!	3	1	2	1	1	1	1	1	1	2	2	2	#NULL!	3	5	2	#NULL!	#NULL!	3	4	5	5	5	3	3	1	1	2	1	1	2	2	2	2	2	2	1	1
25	2	3	1	1	1	1	4	2	#NULL!	2	#NULL!	3	3	2	1	2	1	1	1	1	2	1	2	#NULL!	3	4	2	#NULL!	#NULL!	1	1	5	5	3	3	2	2	2	1	1	1	2	2	2	2	2	2	2	1
38	2	1	1	1	1	1	9	2	#NULL!	2	#NULL!	3	1	4	1	2	2	#NULL!	1	1	2	4	2	#NULL!	1	4	2	#NULL!	#NULL!	3	4	5	5	3	3	2	2	1	1	1	1	2	2	2	2	2	2	1	1
27	1	3	1	1	1	1	5	2	#NULL!	2	#NULL!	3	3	3	1	1	1	2	1	2	3	2	2	#NULL!	1	5	1	3	#NULL!	1	3	2	5	3	2	2	2	1	1	1	1	2	2	2	2	2	2	1	1
33	2	1	1	1	1	1	6	2	#NULL!	2	#NULL!	3	1	4	1	1	2	#NULL!	2	#NULL!	#NULL!	#NULL!	2	#NULL!	2	4	2	#NULL!	#NULL!	1	4	2	5	5	3	3	1	1	2	1	1	2	2	2	2	2	2	2	1
36	2	1	1	1	1	1	8	2	#NULL!	2	#NULL!	3	1	4	1	2	2	#NULL!	1	1	2	4	2	#NULL!	3	4	2	#NULL!	#NULL!	1	3	5	5	3	3	2	2	1	2	1	1	2	2	2	2	2	2	1	1
23	2	1	1	1	1	1	4	2	#NULL!	2	#NULL!	3	1	2	1	1	2	#NULL!	2	#NULL!	#NULL!	#NULL!	2	#NULL!	1	4	2	#NULL!	#NULL!	3	4	5	5	3	3	2	2	1	2	1	2	2	2	2	2	2	2	1	1
30	2	1	1	1	1	1	3	2	#NULL!	2	#NULL!	3	1	3	1	2	2	#NULL!	1	1	1	4	2	#NULL!	3	4	2	#NULL!	#NULL!	3	4	2	5	3	3	2	2	2	2	1	1	2	2	2	2	2	2	1	1
29	2	1	1	1	1	1	7	2	#NULL!	2	#NULL!	3	1	3	1	2	2	#NULL!	2	#NULL!	#NULL!	#NULL!	2	#NULL!	3	4	2	#NULL!	#NULL!	3	2	5	5	3	3	1	2	1	2	1	1	2	2	2	2	2	2	1	1
19	2	2	1	1	1	1	3	2	#NULL!	2	#NULL!	7	2	1	1	1	1	1	1	1	1	1	2	#NULL!	1	4	2	#NULL!	#NULL!	1	3	2	5	3	3	3	1	1	1	1	#NULL!	1	2	2	2	2	2	1	1
19	2	2	1	5	1	1	4	2	#NULL!	2	#NULL!	7	1	2	1	1	2	#NULL!	1	1	2	4	2	#NULL!	1	4	2	#NULL!	#NULL!	1	3	2	5	3	3	3	2	2	1	1	2	2	2	2	2	2	2	1	1
23	2	1	2	1	1	1	3	2	#NULL!	2	#NULL!	2	2	1	1	1	2	#NULL!	1	1	2	4	2	#NULL!	3	5	2	#NULL!	#NULL!	3	4	2	2	3	3	1	1	1	1	1	1	2	2	2	2	2	2	1	1
36	2	1	1	1	1	1	8	2	#NULL!	2	#NULL!	3	1	4	1	1	2	#NULL!	1	2	3	4	2	#NULL!	1	4	2	#NULL!	#NULL!	3	4	5	5	3	3	3	2	2	1	1	1	1	2	2	2	2	2	1	1
36	2	1	1	1	1	1	3	2	#NULL!	2	#NULL!	2	1	1	1	1	2	#NULL!	1	1	2	4	2	#NULL!	1	5	2	#NULL!	#NULL!	1	4	2	5	3	3	2	1	2	1	1	1	2	2	2	2	2	2	1	1
42	2	2	1	1	1	1	8	2	#NULL!	2	#NULL!	3	2	4	1	1	2	#NULL!	2	#NULL!	#NULL!	#NULL!	1	1	1	4	2	#NULL!	#NULL!	1	3	2	5	5	3	2	2	2	2	1	1	2	2	2	2	2	2	2	1
35	2	2	1	5	1	1	6	2	#NULL!	2	#NULL!	7	2	4	1	1	1	1	1	1	1	1	2	#NULL!	1	5	2	#NULL!	#NULL!	1	3	5	5	3	3	2	2	1	1	1	1	2	2	2	2	2	2	1	1
25	2	2	1	1	1	1	7	2	#NULL!	2	#NULL!	3	2	3	1	2	1	1	1	1	1	1	1	1	1	4	2	#NULL!	#NULL!	1	3	2	5	5	3	3	1	1	1	1	2	2	2	2	2	2	2	2	1
23	2	1	1	1	1	1	5	2	#NULL!	2	#NULL!	3	1	2	1	1	2	#NULL!	2	#NULL!	#NULL!	#NULL!	2	#NULL!	1	#NULL!	#NULL!	#NULL!	5	1	4	5	5	3	3	#NULL!	1	1	1	1	2	2	2	2	2	2	2	2	1
23	2	1	1	5	1	1	5	2	#NULL!	2	#NULL!	3	1	2	1	1	2	#NULL!	2	#NULL!	#NULL!	#NULL!	2	#NULL!	3	4	2	#NULL!	#NULL!	1	4	5	5	3	3	3	1	1	2	1	2	2	2	2	2	2	2	2	1
35	2	1	1	1	1	1	6	2	#NULL!	2	#NULL!	2	2	3	1	1	1	1	1	1	1	1	1	1	1	4	2	#NULL!	#NULL!	1	3	2	5	3	3	2	2	1	2	1	2	1	2	2	2	2	2	1	1
30	2	1	1	1	1	1	5	2	#NULL!	2	#NULL!	3	3	3	1	1	2	#NULL!	1	1	2	4	2	#NULL!	1	3	2	#NULL!	#NULL!	1	3	5	5	3	3	1	1	1	2	1	2	2	2	2	2	2	2	2	1
30	2	1	1	1	1	1	8	2	#NULL!	2	#NULL!	2	2	4	1	1	1	1	1	1	1	2	2	#NULL!	1	5	2	#NULL!	#NULL!	1	1	5	5	3	3	1	1	1	1	1	1	2	2	2	2	2	2	2	1
32	2	1	1	1	1	1	4	2	#NULL!	2	#NULL!	3	1	2	1	1	1	1	1	1	1	1	2	#NULL!	1	5	2	#NULL!	#NULL!	1	3	5	5	3	3	2	1	1	1	1	1	2	2	2	2	2	2	1	1
35	2	1	1	1	1	1	7	2	#NULL!	2	#NULL!	2	3	3	1	1	1	3	1	1	2	2	2	#NULL!	1	5	2	#NULL!	#NULL!	1	4	2	5	3	2	2	2	2	2	1	1	2	2	2	2	2	2	2	1
28	2	3	1	3	1	1	6	2	#NULL!	2	#NULL!	2	3	3	2	1	1	4	1	2	1	2	2	#NULL!	1	5	1	2	#NULL!	1	1	2	5	3	1	2	1	1	1	1	2	2	2	2	2	2	2	1	1
27	2	1	1	1	1	1	5	2	#NULL!	2	#NULL!	2	2	2	1	1	1	1	1	1	1	1	2	#NULL!	1	4	2	#NULL!	#NULL!	1	1	5	5	3	2	1	2	2	2	1	1	2	2	2	2	2	2	2	1
19	2	2	1	1	1	1	3	2	#NULL!	2	#NULL!	2	2	1	1	1	1	1	1	1	3	1	1	1	1	3	2	#NULL!	#NULL!	1	3	2	5	3	2	2	1	1	2	1	2	2	2	2	2	2	2	1	1
25	1	1	1	1	1	1	5	2	#NULL!	2	#NULL!	3	1	2	1	1	2	#NULL!	2	#NULL!	#NULL!	#NULL!	2	#NULL!	3	5	2	#NULL!	#NULL!	1	4	2	5	3	3	2	1	1	1	1	1	2	2	2	2	2	2	1	1
33	2	1	1	1	1	1	9	2	#NULL!	2	#NULL!	3	2	4	2	2	2	#NULL!	1	1	2	4	2	#NULL!	3	4	2	#NULL!	#NULL!	3	4	2	5	3	3	2	1	1	2	1	2	1	2	2	2	2	2	1	1
36	2	1	1	1	1	1	5	2	#NULL!	2	#NULL!	3	1	2	1	1	2	#NULL!	1	1	2	4	2	#NULL!	3	1	2	#NULL!	#NULL!	1	4	5	5	3	3	3	2	2	2	1	1	2	2	2	2	2	2	2	1
23	2	1	1	1	1	1	5	2	#NULL!	2	#NULL!	3	1	2	1	1	2	#NULL!	1	1	2	4	2	#NULL!	1	4	2	#NULL!	#NULL!	1	4	5	5	3	3	2	1	1	2	1	2	2	2	2	2	2	2	1	1
25	2	1	1	5	1	1	9	1	3	2	#NULL!	3	1	3	1	1	1	1	1	1	2	1	2	#NULL!	1	3	2	#NULL!	#NULL!	1	3	2	5	5	3	2	1	1	1	1	2	2	2	2	2	2	2	2	1
28	2	2	2	5	1	1	5	1	3	2	#NULL!	2	2	3	2	1	1	2	1	1	3	2	2	#NULL!	1	6	2	#NULL!	#NULL!	1	3	2	5	3	2	3	2	2	2	1	1	1	2	2	1	2	2	1	1
22	2	3	2	4	1	1	3	1	3	2	#NULL!	2	2	1	1	1	1	2	1	2	1	2	1	1	1	6	1	2	#NULL!	1	2	2	5	3	2	3	2	2	2	1	1	2	2	2	1	2	2	2	1
42	2	1	1	1	1	1	9	1	3	2	#NULL!	3	1	4	2	2	1	1	1	1	2	2	2	#NULL!	1	6	2	#NULL!	#NULL!	1	1	2	5	3	2	2	2	2	2	1	2	2	2	2	2	2	2	2	1
24	1	2	1	1	1	1	4	2	#NULL!	2	#NULL!	2	3	2	1	1	1	1	1	1	2	1	1	1	1	5	2	#NULL!	#NULL!	1	3	2	5	3	2	3	2	1	2	1	2	2	1	2	2	2	2	2	1
31	2	1	1	1	1	1	4	1	3	2	#NULL!	3	2	2	1	1	2	#NULL!	1	1	2	4	2	#NULL!	1	5	2	#NULL!	#NULL!	1	3	5	5	3	3	2	2	1	2	1	1	2	1	2	2	2	2	2	1
35	2	4	2	2	1	1	7	1	1	2	#NULL!	1	5	4	2	2	1	3	1	3	3	2	1	1	1	5	2	#NULL!	#NULL!	1	1	2	3	3	2	3	1	1	2	1	2	1	2	2	2	2	2	1	1
36	2	3	1	1	1	1	9	2	#NULL!	2	#NULL!	7	3	4	2	2	1	1	1	1	1	1	2	#NULL!	1	4	2	#NULL!	#NULL!	1	2	1	2	3	3	1	2	2	2	1	2	2	1	2	2	2	2	2	1
19	2	2	2	1	1	1	3	1	2	2	#NULL!	2	1	1	1	1	1	1	1	1	2	2	2	#NULL!	1	6	2	#NULL!	#NULL!	1	1	3	5	3	3	3	2	2	2	1	1	2	2	2	2	2	2	1	1
22	2	1	1	1	1	1	4	2	#NULL!	2	#NULL!	3	2	2	1	1	2	#NULL!	2	#NULL!	#NULL!	#NULL!	1	1	1	5	2	#NULL!	#NULL!	1	3	2	5	3	2	3	1	1	2	1	2	2	2	2	2	2	2	1	1
26	2	1	1	1	1	1	4	2	#NULL!	2	#NULL!	3	1	3	1	1	2	#NULL!	2	#NULL!	#NULL!	#NULL!	2	#NULL!	1	5	1	2	#NULL!	1	3	2	5	3	3	2	1	1	2	2	1	2	2	2	2	2	2	1	1
39	2	1	1	5	1	1	9	1	2	2	#NULL!	3	1	4	2	1	1	1	1	1	2	2	2	#NULL!	1	6	2	#NULL!	#NULL!	1	2	2	5	5	3	2	2	1	1	1	2	2	2	2	2	2	2	2	1
22	2	1	2	1	1	1	3	2	#NULL!	2	#NULL!	1	3	1	1	1	1	1	1	1	3	1	1	1	1	4	2	#NULL!	#NULL!	1	3	2	3	3	3	3	2	2	2	2	1	2	2	2	2	2	2	2	1
23	2	1	1	1	1	1	3	2	#NULL!	2	#NULL!	3	1	1	1	1	1	1	1	1	3	1	2	#NULL!	1	4	2	#NULL!	#NULL!	3	4	5	5	5	3	2	1	1	2	1	1	2	1	2	2	2	2	1	1
19	2	1	1	1	1	1	3	2	#NULL!	2	#NULL!	3	2	1	1	1	1	1	1	1	1	1	1	1	1	6	2	#NULL!	#NULL!	1	4	5	5	3	3	2	2	2	2	1	2	2	1	2	2	2	2	2	1
26	2	1	1	1	1	1	5	2	#NULL!	2	#NULL!	3	1	2	1	1	2	#NULL!	1	1	2	4	2	#NULL!	1	4	2	#NULL!	#NULL!	1	4	5	5	3	3	2	2	1	2	1	1	1	2	2	2	2	2	1	1
32	2	1	1	1	1	1	6	2	#NULL!	2	#NULL!	3	1	3	1	1	2	#NULL!	1	1	2	4	1	1	1	4	2	#NULL!	#NULL!	3	3	2	3	3	2	3	1	1	2	1	1	2	2	2	2	2	2	2	1
21	2	1	2	5	1	1	4	2	#NULL!	2	#NULL!	3	1	2	1	1	2	#NULL!	1	1	3	4	2	#NULL!	1	3	2	#NULL!	#NULL!	1	1	5	5	3	3	2	1	1	1	1	2	2	2	2	2	2	2	1	1
19	2	3	1	4	1	1	3	1	1	2	#NULL!	6	3	1	1	1	1	3	1	2	1	2	2	#NULL!	1	1	1	2	#NULL!	1	3	2	4	3	2	1	1	2	1	1	2	1	2	2	1	2	2	2	1
28	2	3	1	5	1	1	5	1	1	2	#NULL!	2	3	2	1	1	1	2	1	1	2	1	1	1	1	3	2	#NULL!	#NULL!	1	3	2	5	3	2	1	1	1	1	1	1	2	2	2	1	2	2	2	1
33	2	3	1	4	1	1	8	1	1	2	#NULL!	7	3	4	2	2	1	1	1	1	1	1	1	1	1	1	2	#NULL!	#NULL!	3	3	2	2	3	3	2	2	2	2	1	1	2	1	2	2	2	2	2	1
27	2	3	2	1	1	1	6	1	2	2	#NULL!	4	3	1	1	1	1	1	1	1	2	1	2	#NULL!	1	1	2	#NULL!	#NULL!	1	1	2	5	3	2	1	1	2	2	1	2	2	2	2	1	2	2	2	1
40	2	1	2	3	1	1	9	1	1	2	#NULL!	2	3	4	2	2	1	1	1	1	2	1	2	#NULL!	1	1	2	#NULL!	#NULL!	1	4	2	2	3	2	2	1	1	2	1	1	2	1	2	1	2	2	1	1
22	2	1	1	1	1	1	3	2	#NULL!	2	#NULL!	7	3	1	1	1	1	2	1	2	2	1	1	1	1	4	1	1	#NULL!	1	3	2	5	3	2	2	1	1	1	1	1	2	2	2	2	2	2	1	1
29	2	1	1	1	1	1	6	2	#NULL!	2	#NULL!	3	2	3	1	1	2	#NULL!	2	#NULL!	#NULL!	#NULL!	1	1	3	5	2	#NULL!	#NULL!	3	4	2	5	3	3	2	2	2	2	1	2	1	1	2	2	2	2	1	1
29	1	4	2	3	1	1	7	1	2	2	#NULL!	4	4	3	1	1	1	3	1	3	3	2	2	#NULL!	1	4	1	2	#NULL!	1	3	2	4	3	2	2	1	1	1	1	1	2	2	2	2	2	2	1	1
20	2	2	1	1	1	1	3	2	#NULL!	2	#NULL!	5	4	1	1	1	1	4	1	2	1	3	2	#NULL!	1	3	1	2	#NULL!	1	1	5	5	5	3	1	1	1	1	1	2	2	2	2	2	2	2	1	1
30	2	2	2	5	1	1	4	2	#NULL!	2	#NULL!	3	3	2	1	1	2	#NULL!	2	#NULL!	#NULL!	#NULL!	2	#NULL!	1	5	2	#NULL!	#NULL!	1	4	3	5	3	3	2	1	1	1	1	2	2	2	2	2	2	2	1	1
20	2	2	1	1	1	1	3	2	#NULL!	2	#NULL!	5	4	1	1	1	1	4	1	2	1	3	2	#NULL!	1	3	1	2	#NULL!	1	3	2	5	3	3	2	1	1	1	1	1	2	2	2	2	2	2	1	1
30	2	2	2	3	1	1	6	2	#NULL!	2	#NULL!	3	2	3	1	1	1	1	1	1	1	1	1	1	1	3	2	#NULL!	#NULL!	1	1	5	5	3	2	2	1	1	2	1	1	2	2	2	2	2	2	1	1
18	2	3	1	1	1	1	3	2	#NULL!	2	#NULL!	7	2	1	2	1	1	4	1	2	1	1	2	#NULL!	1	3	1	2	#NULL!	1	2	1	5	3	3	1	1	1	1	1	2	2	2	2	2	2	2	2	1
36	2	1	1	3	1	1	8	1	2	2	#NULL!	3	1	4	2	2	2	#NULL!	1	1	2	4	2	#NULL!	1	6	2	#NULL!	#NULL!	1	4	3	5	3	3	1	1	1	2	1	2	2	2	2	2	2	2	2	1
34	1	4	1	3	1	1	6	1	2	2	#NULL!	4	4	4	1	1	1	4	1	2	1	1	1	1	1	3	1	3	#NULL!	1	3	2	3	3	2	2	1	1	1	1	2	2	2	2	2	2	2	1	1
43	2	1	1	1	1	1	9	2	#NULL!	2	#NULL!	3	1	4	2	2	2	#NULL!	2	#NULL!	#NULL!	#NULL!	2	#NULL!	1	6	2	#NULL!	#NULL!	1	3	5	5	3	3	2	2	2	2	1	1	2	2	2	2	2	2	1	1
18	2	1	1	1	1	1	3	1	2	2	#NULL!	3	1	1	1	1	1	1	1	1	1	2	2	#NULL!	1	1	2	#NULL!	#NULL!	2	1	2	5	3	3	2	1	1	2	1	2	2	1	2	1	2	2	1	1
21	1	3	1	1	1	1	4	1	2	2	#NULL!	7	4	2	1	1	1	3	1	2	3	2	1	1	1	1	1	3	#NULL!	1	1	2	5	3	2	2	1	1	2	1	2	1	1	2	1	2	2	1	1
20	2	1	2	1	1	1	3	2	#NULL!	2	#NULL!	3	1	1	1	1	2	#NULL!	1	1	2	4	2	#NULL!	1	4	2	#NULL!	#NULL!	3	3	3	5	3	3	1	1	1	1	1	2	2	2	2	2	2	2	2	1
25	2	1	2	1	1	1	5	1	1	2	#NULL!	3	1	2	1	2	2	#NULL!	2	#NULL!	#NULL!	#NULL!	2	#NULL!	3	3	2	#NULL!	#NULL!	1	3	5	5	3	3	1	1	1	1	2	1	2	2	2	2	2	2	2	1
22	2	1	1	1	1	1	4	1	2	2	#NULL!	3	1	2	1	1	2	#NULL!	2	#NULL!	#NULL!	#NULL!	2	#NULL!	1	3	2	#NULL!	#NULL!	1	1	5	5	3	3	2	2	1	1	1	2	2	2	2	1	2	2	1	1
25	2	2	1	1	1	1	5	1	2	2	#NULL!	3	2	2	1	1	1	1	1	1	2	1	2	#NULL!	1	1	2	#NULL!	#NULL!	1	4	5	5	3	3	2	1	1	2	2	1	2	2	2	2	2	2	2	1
31	2	1	1	1	1	1	7	2	#NULL!	2	#NULL!	3	1	4	1	1	2	#NULL!	1	1	1	4	2	#NULL!	1	4	2	#NULL!	#NULL!	1	1	2	5	3	3	3	1	1	2	1	1	2	2	2	2	2	2	2	1
28	2	1	1	5	1	1	5	2	#NULL!	2	#NULL!	2	1	3	2	2	2	#NULL!	2	#NULL!	#NULL!	#NULL!	2	#NULL!	3	4	2	#NULL!	#NULL!	3	1	2	3	3	3	3	1	1	1	1	2	2	2	2	2	2	2	2	1
19	2	2	1	2	1	1	3	2	#NULL!	2	#NULL!	1	5	1	1	1	1	1	1	1	2	1	2	#NULL!	1	3	2	#NULL!	#NULL!	1	3	2	4	3	2	2	2	2	2	2	1	2	2	2	2	2	2	1	1
36	2	1	1	1	1	1	8	1	2	2	#NULL!	7	2	4	2	2	2	#NULL!	2	#NULL!	#NULL!	#NULL!	2	#NULL!	3	1	2	#NULL!	#NULL!	3	2	5	5	1	2	3	1	1	2	2	2	1	2	2	2	2	2	2	1
41	2	1	1	1	1	1	9	2	#NULL!	2	#NULL!	3	1	4	1	1	2	#NULL!	1	1	2	4	2	#NULL!	3	4	2	#NULL!	#NULL!	1	4	5	5	3	3	2	2	1	1	2	1	2	2	2	2	2	2	2	1
22	1	3	1	1	1	1	3	1	2	2	#NULL!	6	3	2	1	1	1	1	1	1	2	1	2	#NULL!	1	1	2	#NULL!	#NULL!	1	3	2	5	3	3	1	1	1	1	1	1	2	2	2	1	2	2	1	1
41	2	1	1	1	1	1	9	2	#NULL!	2	#NULL!	3	1	4	1	1	2	#NULL!	2	#NULL!	#NULL!	#NULL!	2	#NULL!	3	5	2	#NULL!	#NULL!	3	4	5	5	3	3	2	1	1	1	1	2	2	2	2	2	2	2	1	1
20	2	1	2	1	1	1	3	2	#NULL!	2	#NULL!	3	1	1	1	1	2	#NULL!	2	#NULL!	#NULL!	#NULL!	1	1	2	4	2	#NULL!	#NULL!	1	4	5	5	3	3	2	2	2	2	1	1	2	2	2	2	2	2	2	1
37	2	2	1	1	1	1	9	2	#NULL!	2	#NULL!	3	1	4	2	2	2	#NULL!	2	#NULL!	#NULL!	#NULL!	2	#NULL!	3	4	2	#NULL!	#NULL!	3	4	2	5	5	2	3	1	1	1	1	2	2	2	2	2	2	2	1	1
27	2	1	1	1	1	1	9	2	#NULL!	2	#NULL!	3	1	4	1	1	2	#NULL!	2	#NULL!	#NULL!	#NULL!	2	#NULL!	1	3	2	#NULL!	#NULL!	1	4	5	2	1	3	2	1	1	1	2	2	2	2	2	2	2	2	2	1
32	2	1	1	1	1	1	4	2	#NULL!	2	#NULL!	3	1	2	1	1	2	#NULL!	1	1	2	4	1	1	1	3	2	#NULL!	#NULL!	1	4	2	4	3	2	1	1	1	2	1	2	2	2	2	2	2	2	2	1
38	2	1	1	1	1	1	9	2	#NULL!	2	#NULL!	3	1	4	1	1	2	#NULL!	1	1	2	4	2	#NULL!	1	3	2	#NULL!	#NULL!	1	4	2	4	3	3	3	2	2	2	2	1	2	2	2	2	2	2	2	1
27	1	2	1	3	1	1	6	2	#NULL!	2	#NULL!	6	3	3	1	1	1	1	1	1	2	1	2	#NULL!	3	5	2	#NULL!	#NULL!	1	3	2	1	3	2	2	1	2	2	1	2	2	2	2	2	2	2	2	1
26	2	2	1	1	1	1	5	2	#NULL!	2	#NULL!	3	1	2	1	1	2	#NULL!	2	#NULL!	#NULL!	#NULL!	2	#NULL!	2	5	2	#NULL!	#NULL!	3	4	5	5	3	3	2	1	1	2	1	2	2	2	2	2	2	2	2	1
27	2	1	1	1	1	1	3	2	#NULL!	2	#NULL!	3	1	1	1	1	1	2	1	2	2	2	2	#NULL!	3	5	1	1	#NULL!	1	1	2	5	3	3	2	1	1	1	2	2	2	2	2	2	2	2	2	1
36	1	3	1	5	1	2	6	1	2	2	#NULL!	#NULL!	#NULL!	3	1	1	1	1	1	1	2	1	1	1	1	1	2	#NULL!	#NULL!	1	1	2	5	1	2	2	1	1	2	2	2	2	2	2	1	2	2	2	1
39	2	1	1	1	1	1	8	2	#NULL!	2	#NULL!	3	1	4	2	1	2	#NULL!	2	#NULL!	#NULL!	#NULL!	2	#NULL!	3	4	2	#NULL!	#NULL!	3	4	5	5	3	3	2	1	1	2	2	2	2	2	2	2	2	2	2	1
30	1	5	1	2	1	1	7	2	#NULL!	2	#NULL!	1	5	3	1	1	1	2	1	1	3	1	2	#NULL!	1	4	2	#NULL!	#NULL!	1	1	2	5	3	2	1	2	2	2	2	1	2	2	2	2	2	2	2	1
26	1	3	1	3	1	1	4	2	#NULL!	2	#NULL!	7	3	2	1	1	1	3	1	3	3	1	2	#NULL!	1	4	1	2	#NULL!	1	3	2	4	3	2	2	2	1	2	2	2	2	2	2	2	2	2	2	1
24	2	4	3	3	2	1	4	2	#NULL!	2	#NULL!	1	4	2	1	1	1	1	1	1	3	2	2	#NULL!	1	5	2	#NULL!	#NULL!	1	4	2	5	3	3	2	2	2	2	2	2	2	2	2	1	2	2	1	2
30	2	2	1	1	1	1	6	2	#NULL!	2	#NULL!	3	1	3	1	1	2	#NULL!	2	#NULL!	#NULL!	#NULL!	2	#NULL!	3	5	2	#NULL!	#NULL!	3	4	5	5	3	3	2	1	1	#NULL!	1	1	2	2	2	2	2	2	1	1
19	2	3	1	5	1	1	3	1	1	2	#NULL!	7	3	1	1	1	1	2	1	2	2	1	2	#NULL!	1	4	1	3	#NULL!	1	1	2	5	3	2	2	1	1	2	2	2	2	2	2	1	2	2	1	1
19	2	2	1	1	1	1	3	2	#NULL!	2	#NULL!	2	2	1	1	1	1	2	1	2	3	1	2	#NULL!	1	4	1	3	#NULL!	1	4	3	5	3	2	1	1	1	2	2	2	2	1	2	2	2	2	1	1
29	1	2	1	1	1	2	5	2	#NULL!	2	#NULL!	#NULL!	#NULL!	3	2	2	2	#NULL!	2	#NULL!	#NULL!	#NULL!	2	#NULL!	3	5	2	#NULL!	#NULL!	1	4	2	5	3	3	2	2	2	2	1	2	2	2	2	2	2	2	1	1
35	2	1	1	1	1	1	8	2	#NULL!	2	#NULL!	3	1	4	1	1	2	#NULL!	2	#NULL!	#NULL!	#NULL!	2	#NULL!	3	4	2	#NULL!	#NULL!	1	2	2	5	3	3	3	1	1	1	2	2	2	1	2	2	2	2	1	1
24	1	4	1	1	1	1	5	1	2	2	#NULL!	3	3	2	1	1	1	2	1	2	2	1	1	1	1	5	1	2	#NULL!	1	1	2	5	3	2	2	1	2	2	1	2	1	1	2	2	2	2	2	1
36	2	2	1	1	1	1	7	2	#NULL!	2	#NULL!	3	1	4	2	1	2	#NULL!	2	#NULL!	#NULL!	#NULL!	2	#NULL!	3	4	2	#NULL!	#NULL!	3	4	2	3	3	3	3	1	1	2	2	2	1	2	2	2	2	2	2	1
25	2	5	2	2	1	1	5	1	2	2	#NULL!	1	5	3	1	1	1	4	1	3	2	1	2	#NULL!	1	4	1	2	#NULL!	1	3	2	4	3	2	1	2	2	2	1	1	2	2	2	2	2	2	2	1
42	1	3	1	4	1	1	7	1	1	2	#NULL!	1	4	4	1	1	1	2	1	2	2	1	1	1	1	1	1	2	#NULL!	1	3	2	5	3	2	2	1	1	2	2	2	2	1	2	2	2	2	2	1
35	1	4	1	1	1	1	5	2	#NULL!	2	#NULL!	7	3	4	1	1	1	2	1	2	3	1	2	#NULL!	1	5	1	2	#NULL!	1	2	5	2	3	1	3	2	2	2	1	2	2	2	2	2	2	2	2	1
43	2	1	1	1	1	1	9	2	#NULL!	2	#NULL!	3	1	4	2	2	2	#NULL!	2	#NULL!	#NULL!	#NULL!	2	#NULL!	3	5	2	#NULL!	#NULL!	2	3	2	5	5	2	2	2	2	2	2	2	2	2	2	2	2	2	2	2
37	1	1	1	1	1	1	7	2	#NULL!	2	#NULL!	3	1	3	1	1	2	#NULL!	2	#NULL!	#NULL!	#NULL!	2	#NULL!	3	5	2	#NULL!	#NULL!	1	4	3	2	3	2	1	1	1	#NULL!	1	1	2	2	2	2	2	2	2	1
28	2	3	2	5	1	2	7	1	2	2	#NULL!	#NULL!	#NULL!	4	2	2	1	2	1	2	3	2	2	#NULL!	1	5	1	2	#NULL!	1	1	2	5	3	2	2	1	2	2	2	2	2	2	2	2	2	2	2	1
20	2	1	1	3	1	1	5	1	2	2	#NULL!	2	3	2	1	1	1	1	1	1	2	2	2	#NULL!	1	5	2	#NULL!	#NULL!	3	3	1	3	3	2	2	1	2	2	2	2	2	2	2	1	2	2	1	1
31	1	3	1	1	1	1	6	2	#NULL!	2	#NULL!	2	4	3	1	1	1	1	1	1	1	1	2	#NULL!	1	4	2	#NULL!	#NULL!	1	3	2	5	3	3	2	2	1	2	1	2	1	1	2	2	2	2	1	1
30	2	5	1	2	1	2	7	2	#NULL!	2	#NULL!	#NULL!	#NULL!	4	2	1	1	1	1	1	2	1	2	#NULL!	1	4	2	#NULL!	#NULL!	1	1	5	5	3	2	2	2	2	2	2	2	2	2	2	2	2	2	2	2
32	2	1	1	1	1	1	4	2	#NULL!	2	#NULL!	3	1	2	1	1	1	3	1	2	3	1	2	#NULL!	1	3	1	1	#NULL!	1	3	2	1	3	3	2	1	1	2	1	1	2	2	2	2	2	2	2	1
37	2	3	1	2	1	1	8	2	#NULL!	2	#NULL!	6	1	4	1	1	1	3	1	2	2	2	2	#NULL!	1	5	1	3	#NULL!	1	4	2	5	5	2	2	2	2	2	1	1	2	2	2	2	2	2	1	1
28	1	4	1	2	1	1	6	2	#NULL!	2	#NULL!	1	5	3	1	1	1	3	1	2	2	2	2	#NULL!	1	3	1	1	#NULL!	1	4	2	5	3	2	3	1	2	2	1	2	2	2	2	2	2	2	2	1
24	2	2	1	1	1	1	5	2	#NULL!	2	#NULL!	6	3	2	1	1	1	1	1	1	3	1	2	#NULL!	1	6	2	#NULL!	#NULL!	1	4	2	5	3	2	3	2	2	2	2	1	2	2	2	2	2	2	2	1
23	2	3	2	5	1	1	5	2	#NULL!	2	#NULL!	2	3	2	1	1	1	2	1	2	3	2	2	#NULL!	1	5	1	3	#NULL!	1	1	2	5	3	2	2	1	1	2	2	2	2	1	2	2	2	2	1	1
20	2	2	2	4	1	1	3	1	2	2	#NULL!	7	4	1	1	1	1	2	1	2	3	2	2	#NULL!	1	1	1	2	#NULL!	1	3	2	5	3	2	2	1	1	2	2	2	2	1	2	1	2	2	1	1
29	2	1	1	1	1	1	5	2	#NULL!	2	#NULL!	3	1	2	1	1	2	#NULL!	1	1	2	4	2	#NULL!	3	4	2	#NULL!	#NULL!	1	4	2	4	3	2	3	1	1	1	1	1	2	2	2	2	2	2	2	1
35	2	1	1	1	1	1	6	1	2	2	#NULL!	7	3	3	1	1	1	3	1	2	1	2	2	#NULL!	1	1	1	3	#NULL!	1	3	2	5	3	2	2	2	2	1	1	1	2	2	2	2	2	2	1	1
36	2	3	1	1	1	1	5	2	#NULL!	2	#NULL!	3	1	2	1	1	1	1	1	1	2	1	1	1	1	1	2	#NULL!	#NULL!	1	3	5	4	3	1	3	2	2	2	2	2	2	2	2	2	2	2	2	2
23	2	1	2	1	1	1	5	2	#NULL!	2	#NULL!	2	1	2	1	1	1	1	1	1	2	1	2	#NULL!	1	5	2	#NULL!	#NULL!	1	4	2	5	3	2	2	1	1	2	2	2	1	2	2	2	2	2	2	1
28	2	4	2	1	1	1	4	2	#NULL!	2	#NULL!	2	4	3	1	1	1	3	1	2	3	1	1	1	3	5	1	1	#NULL!	3	1	2	5	3	1	2	1	1	2	2	2	2	1	2	2	2	2	2	1
25	2	1	2	5	1	1	9	2	#NULL!	2	#NULL!	2	1	3	1	1	1	1	1	1	1	3	2	#NULL!	1	4	2	#NULL!	#NULL!	1	4	2	4	5	3	2	1	1	2	2	2	2	2	2	2	2	2	2	1
35	2	2	2	1	1	1	6	2	#NULL!	2	#NULL!	2	1	3	1	1	1	1	1	1	1	1	1	1	3	6	2	#NULL!	#NULL!	1	2	2	5	3	2	2	2	2	2	2	2	2	2	2	2	2	2	2	1
30	2	3	2	1	1	1	6	1	1	2	#NULL!	7	3	3	1	2	1	2	1	2	3	1	2	#NULL!	1	1	1	2	#NULL!	1	3	2	2	3	2	3	1	1	2	2	2	2	1	2	2	2	2	1	1
19	2	5	1	2	1	1	3	1	1	2	#NULL!	2	4	1	1	1	1	4	1	3	3	2	2	#NULL!	1	5	1	2	#NULL!	1	1	2	3	3	2	2	2	2	2	2	2	2	2	2	1	2	2	1	1
20	2	1	2	3	1	2	3	2	#NULL!	2	#NULL!	#NULL!	#NULL!	2	1	1	2	#NULL!	2	#NULL!	#NULL!	#NULL!	1	1	1	3	2	#NULL!	#NULL!	1	2	5	5	3	3	3	1	1	1	1	2	2	2	2	2	2	2	1	1
22	2	3	1	1	1	1	4	2	#NULL!	2	#NULL!	3	3	2	1	1	1	3	1	2	3	1	2	#NULL!	1	3	1	3	#NULL!	1	3	2	5	3	2	2	2	2	2	1	1	2	2	2	2	2	2	1	1
26	2	1	1	1	1	1	5	2	#NULL!	2	#NULL!	3	1	2	1	1	2	#NULL!	1	1	3	4	2	#NULL!	1	4	2	#NULL!	#NULL!	1	3	3	2	3	3	2	1	1	2	2	2	2	1	2	2	2	2	2	1
34	1	4	2	5	1	1	7	2	#NULL!	2	#NULL!	4	4	4	2	2	1	2	1	2	3	1	1	1	1	4	1	3	#NULL!	1	4	2	5	3	2	#NULL!	2	2	2	2	1	2	2	2	2	2	2	2	1
34	2	1	1	1	1	1	8	1	2	2	#NULL!	7	2	4	2	1	2	#NULL!	2	#NULL!	#NULL!	#NULL!	1	1	1	1	2	#NULL!	#NULL!	1	3	5	2	3	3	3	1	1	2	2	1	2	2	2	1	2	2	1	1
18	2	1	2	1	1	1	3	1	2	2	#NULL!	2	1	1	1	1	1	4	1	2	3	2	2	#NULL!	1	1	1	3	#NULL!	1	1	2	5	1	2	1	1	1	2	2	2	2	2	2	1	2	2	1	1
24	2	3	1	1	1	1	4	1	2	2	#NULL!	6	3	2	1	1	1	3	1	2	1	1	2	#NULL!	1	1	1	2	#NULL!	1	3	2	5	3	2	3	1	1	2	2	1	2	2	2	1	2	2	1	1
26	2	3	1	5	1	1	3	1	2	2	#NULL!	7	3	1	1	1	1	3	1	2	3	1	1	1	1	5	1	2	#NULL!	1	3	2	2	3	3	2	2	2	2	2	2	2	1	2	1	2	2	1	1
30	2	1	1	5	1	2	6	1	2	2	#NULL!	#NULL!	#NULL!	3	2	1	1	1	1	1	1	1	2	#NULL!	1	4	2	#NULL!	#NULL!	1	4	3	5	3	3	2	2	2	2	1	2	2	2	2	1	2	2	1	1
26	2	1	1	1	1	1	5	2	#NULL!	2	#NULL!	3	2	4	1	1	2	#NULL!	2	#NULL!	#NULL!	#NULL!	1	1	1	3	2	#NULL!	#NULL!	3	4	5	5	4	3	2	1	2	2	1	2	2	1	2	2	2	2	1	1
19	2	3	1	1	1	1	3	2	#NULL!	2	#NULL!	6	3	1	1	1	1	3	1	2	2	1	2	#NULL!	1	4	1	1	#NULL!	1	1	2	5	1	2	2	1	1	2	2	2	1	2	2	2	2	2	1	1
24	2	2	1	1	1	1	4	1	2	2	#NULL!	6	3	2	1	1	1	2	1	2	2	1	2	#NULL!	3	1	1	1	#NULL!	1	2	2	5	3	2	3	2	2	2	1	1	2	2	2	1	2	2	1	1
33	2	1	1	1	1	1	9	2	#NULL!	2	#NULL!	3	2	4	2	1	2	#NULL!	2	#NULL!	#NULL!	#NULL!	2	#NULL!	3	4	2	#NULL!	#NULL!	1	3	2	5	3	2	3	2	2	2	2	1	2	2	2	1	2	2	1	1
29	2	1	1	1	1	1	7	2	#NULL!	2	#NULL!	3	2	3	1	1	2	#NULL!	2	#NULL!	#NULL!	#NULL!	2	#NULL!	3	4	2	#NULL!	#NULL!	1	3	5	5	3	3	1	1	2	2	1	2	1	2	2	2	2	2	1	1
32	2	1	1	1	1	1	8	2	#NULL!	2	#NULL!	3	1	4	2	1	2	#NULL!	1	1	2	4	2	#NULL!	3	5	2	#NULL!	#NULL!	1	3	5	5	5	3	3	2	2	2	1	1	2	2	2	2	2	2	1	1
24	2	1	1	1	1	1	5	2	#NULL!	2	#NULL!	3	2	2	1	1	2	#NULL!	2	#NULL!	#NULL!	#NULL!	2	#NULL!	3	5	2	#NULL!	#NULL!	1	4	3	5	3	3	2	1	2	2	2	1	2	2	2	2	2	2	1	1
21	2	2	1	3	1	1	3	2	#NULL!	2	#NULL!	7	3	1	1	1	1	2	1	2	1	1	2	#NULL!	1	3	1	1	#NULL!	1	3	2	5	3	2	2	1	1	1	2	1	2	2	2	2	2	2	1	1
26	2	1	1	1	1	1	5	2	#NULL!	2	#NULL!	3	1	2	1	1	2	#NULL!	2	#NULL!	#NULL!	#NULL!	1	1	1	5	2	#NULL!	#NULL!	2	1	4	5	5	3	3	1	1	2	2	1	2	2	2	2	2	2	1	1
23	2	1	1	1	1	1	3	2	#NULL!	2	#NULL!	3	1	1	1	1	1	1	1	1	1	1	2	#NULL!	1	6	2	#NULL!	#NULL!	3	4	3	4	3	3	2	1	1	2	1	2	2	2	2	2	2	2	1	1
24	2	2	1	1	1	1	4	1	2	2	#NULL!	6	3	2	1	1	1	2	1	1	2	1	2	#NULL!	1	1	1	2	#NULL!	1	3	2	2	4	1	2	2	2	1	1	2	1	2	2	1	2	2	1	1
34	2	1	1	1	1	1	9	2	#NULL!	2	#NULL!	3	1	4	2	1	2	#NULL!	2	#NULL!	#NULL!	#NULL!	2	#NULL!	3	4	2	#NULL!	#NULL!	1	2	3	5	3	3	2	2	2	2	1	2	2	2	2	2	2	2	2	1
43	2	1	1	1	1	1	9	2	#NULL!	2	#NULL!	3	1	4	2	1	2	#NULL!	2	#NULL!	#NULL!	#NULL!	2	#NULL!	3	5	2	#NULL!	#NULL!	3	3	5	5	4	3	3	1	1	2	2	1	2	2	2	2	2	2	2	1
31	2	1	1	1	1	1	7	2	#NULL!	2	#NULL!	3	2	3	1	1	1	1	1	1	2	1	2	#NULL!	1	6	2	#NULL!	#NULL!	1	2	3	5	1	3	2	2	1	1	1	2	2	2	2	2	2	2	1	1
28	2	1	1	1	1	1	6	2	#NULL!	2	#NULL!	3	1	3	1	1	2	#NULL!	2	#NULL!	#NULL!	#NULL!	2	#NULL!	1	5	2	#NULL!	#NULL!	1	3	2	5	5	3	2	1	1	2	2	2	2	1	2	2	2	2	1	1
33	2	1	1	1	1	1	9	2	#NULL!	2	#NULL!	3	1	4	2	1	2	#NULL!	2	#NULL!	#NULL!	#NULL!	2	#NULL!	1	4	2	#NULL!	#NULL!	1	3	3	2	3	3	1	1	1	2	1	2	2	2	2	2	2	2	1	1
44	2	1	1	1	1	1	9	2	#NULL!	2	#NULL!	3	1	4	1	1	2	#NULL!	2	#NULL!	#NULL!	#NULL!	2	#NULL!	3	5	2	#NULL!	#NULL!	3	2	5	5	3	3	3	2	2	1	1	2	1	1	2	2	2	2	1	1
24	2	1	1	1	1	1	4	1	3	2	#NULL!	3	1	2	1	1	2	#NULL!	2	#NULL!	#NULL!	#NULL!	2	#NULL!	3	4	2	#NULL!	#NULL!	3	4	5	5	3	2	2	2	2	2	2	1	2	2	2	2	2	2	2	1
23	2	3	1	1	1	1	4	2	#NULL!	2	#NULL!	3	3	2	1	1	2	#NULL!	2	#NULL!	#NULL!	#NULL!	2	#NULL!	3	4	2	#NULL!	#NULL!	2	3	2	5	5	2	2	1	1	1	2	2	2	1	2	2	2	2	2	1
25	2	1	1	1	1	1	5	1	2	2	#NULL!	3	1	2	1	1	2	#NULL!	2	#NULL!	#NULL!	#NULL!	2	#NULL!	1	4	2	#NULL!	#NULL!	1	1	2	5	5	2	2	1	1	2	1	2	2	2	2	1	2	2	2	1
42	2	1	1	1	1	1	9	2	#NULL!	2	#NULL!	3	1	4	2	1	2	#NULL!	2	#NULL!	#NULL!	#NULL!	2	#NULL!	1	6	2	#NULL!	#NULL!	1	3	4	5	3	3	2	2	2	2	1	1	2	2	2	1	2	2	1	1
29	2	1	1	1	1	3	6	2	#NULL!	2	#NULL!	#NULL!	#NULL!	3	1	1	2	#NULL!	2	#NULL!	#NULL!	#NULL!	2	#NULL!	3	4	2	#NULL!	#NULL!	3	4	3	5	3	3	2	2	2	2	1	2	2	2	2	2	2	2	2	1
41	2	1	1	1	1	3	9	2	#NULL!	2	#NULL!	#NULL!	#NULL!	4	2	1	2	#NULL!	2	#NULL!	#NULL!	#NULL!	2	#NULL!	3	3	2	#NULL!	#NULL!	1	4	2	5	3	3	2	2	2	2	1	2	2	2	2	2	2	2	1	1
21	2	1	1	1	1	1	4	2	#NULL!	2	#NULL!	3	1	2	1	1	1	2	1	1	2	1	2	#NULL!	3	4	2	#NULL!	#NULL!	1	4	2	5	3	2	2	2	2	2	1	2	1	2	2	2	2	2	1	2
31	2	2	1	1	1	1	8	1	2	2	#NULL!	3	1	4	1	1	2	#NULL!	2	#NULL!	#NULL!	#NULL!	2	#NULL!	1	4	2	#NULL!	#NULL!	1	3	2	5	3	3	3	1	1	2	2	1	2	2	2	1	2	2	2	1
32	2	1	1	1	1	1	8	2	#NULL!	2	#NULL!	3	1	4	1	1	2	#NULL!	2	#NULL!	#NULL!	#NULL!	2	#NULL!	3	4	2	#NULL!	#NULL!	1	2	5	5	3	3	2	2	2	2	1	2	2	2	2	2	2	2	1	1
21	2	2	1	1	1	1	3	2	#NULL!	2	#NULL!	3	1	1	1	1	1	2	1	2	1	1	2	#NULL!	1	4	1	2	#NULL!	1	3	5	4	3	2	2	2	2	2	1	1	2	2	2	2	2	2	1	1
27	2	1	1	1	1	1	7	2	#NULL!	2	#NULL!	3	1	3	2	1	2	#NULL!	2	#NULL!	#NULL!	#NULL!	2	#NULL!	3	4	2	#NULL!	#NULL!	3	2	5	5	2	3	2	1	1	2	1	2	2	1	2	2	2	2	2	1
38	2	1	1	1	1	2	7	2	#NULL!	2	#NULL!	#NULL!	#NULL!	4	2	1	2	#NULL!	2	#NULL!	#NULL!	#NULL!	2	#NULL!	3	5	2	#NULL!	#NULL!	1	4	2	5	3	3	1	1	1	1	1	1	2	2	2	2	2	2	2	1
21	2	1	1	1	1	1	3	2	#NULL!	2	#NULL!	3	1	1	1	1	1	2	1	1	1	1	2	#NULL!	1	4	2	#NULL!	#NULL!	1	1	5	5	5	2	2	2	2	1	1	1	2	2	2	2	2	2	1	1
19	2	1	1	1	1	1	3	2	#NULL!	2	#NULL!	6	1	1	1	1	1	1	1	1	1	1	2	#NULL!	1	4	2	#NULL!	#NULL!	1	3	2	5	3	3	2	1	1	2	2	2	2	2	2	2	2	2	1	1
27	2	1	1	1	1	1	7	1	2	2	#NULL!	3	1	3	1	1	2	#NULL!	2	#NULL!	#NULL!	#NULL!	2	#NULL!	3	1	2	#NULL!	#NULL!	1	3	5	5	3	3	2	1	1	1	1	2	2	2	2	1	2	2	1	1
21	2	2	1	1	1	1	3	2	#NULL!	2	#NULL!	1	3	1	1	1	1	3	1	3	1	2	2	#NULL!	1	5	1	2	#NULL!	1	1	2	4	3	2	1	2	2	2	2	2	2	2	2	1	2	2	1	2
21	2	3	1	1	1	1	3	1	1	2	#NULL!	3	3	1	1	1	1	2	1	2	1	1	2	#NULL!	1	1	1	2	#NULL!	1	3	2	5	3	2	2	1	2	2	2	1	2	2	2	1	2	2	1	1
31	2	1	1	1	1	1	7	2	#NULL!	2	#NULL!	3	1	3	1	1	2	#NULL!	2	#NULL!	#NULL!	#NULL!	2	#NULL!	3	4	2	#NULL!	#NULL!	1	3	5	5	3	3	2	1	1	2	2	1	2	2	2	2	2	2	1	1
39	2	1	1	1	1	1	9	2	#NULL!	2	#NULL!	3	1	4	1	1	2	#NULL!	2	#NULL!	#NULL!	#NULL!	2	#NULL!	3	3	2	#NULL!	#NULL!	3	1	2	5	5	3	2	1	1	1	1	2	2	2	2	2	2	2	2	1
24	2	1	1	1	1	1	6	2	#NULL!	2	#NULL!	3	1	3	1	1	1	1	1	1	2	2	1	1	1	5	2	#NULL!	#NULL!	1	4	2	5	3	2	2	2	2	2	1	2	2	2	2	2	2	2	2	1
27	2	1	1	1	1	1	7	2	#NULL!	2	#NULL!	3	1	3	1	1	2	#NULL!	2	#NULL!	#NULL!	#NULL!	2	#NULL!	1	3	2	#NULL!	#NULL!	3	2	4	5	3	3	3	2	2	1	1	2	2	2	2	2	2	2	1	1
27	2	1	1	1	1	1	6	2	#NULL!	2	#NULL!	3	3	3	1	1	2	#NULL!	2	#NULL!	#NULL!	#NULL!	2	#NULL!	1	3	2	#NULL!	#NULL!	3	4	5	5	3	3	3	2	2	2	1	2	2	2	2	2	2	2	2	1
27	2	1	1	1	1	1	6	2	#NULL!	2	#NULL!	1	5	3	1	1	1	2	1	2	2	1	1	1	1	4	1	1	#NULL!	1	1	2	5	3	2	2	2	2	2	1	1	2	2	2	2	2	2	2	1
31	2	1	1	1	1	1	9	2	#NULL!	2	#NULL!	3	1	4	1	1	2	#NULL!	2	#NULL!	#NULL!	#NULL!	2	#NULL!	3	5	2	#NULL!	#NULL!	1	4	2	5	3	2	2	1	1	2	1	2	2	2	2	2	2	2	2	1
33	2	2	1	1	1	1	8	2	#NULL!	2	#NULL!	3	2	4	1	1	2	#NULL!	2	#NULL!	#NULL!	#NULL!	2	#NULL!	3	4	2	#NULL!	#NULL!	1	3	3	2	3	3	2	1	2	2	2	2	2	2	2	2	2	2	2	1
18	2	3	1	1	1	1	3	2	#NULL!	2	#NULL!	3	3	1	1	1	1	2	1	2	2	1	2	#NULL!	1	5	1	1	#NULL!	1	3	2	5	3	2	2	2	2	2	1	1	2	2	2	2	2	2	2	1
27	2	2	1	3	1	1	6	2	#NULL!	2	#NULL!	6	3	3	2	1	1	1	1	1	2	1	1	1	1	5	2	#NULL!	#NULL!	1	3	2	5	3	3	3	2	2	2	2	2	2	2	2	2	2	2	2	1
31	2	1	1	1	1	1	8	2	#NULL!	2	#NULL!	3	1	4	1	1	2	#NULL!	2	#NULL!	#NULL!	#NULL!	2	#NULL!	3	5	2	#NULL!	#NULL!	1	3	5	5	3	3	3	1	1	2	2	2	2	1	2	2	2	2	1	1
27	1	3	1	1	1	1	7	1	2	2	#NULL!	3	3	4	1	1	1	2	1	2	2	1	2	#NULL!	1	4	1	2	#NULL!	1	1	2	5	3	2	2	1	1	2	1	2	2	2	2	1	2	2	2	1
21	2	1	1	1	1	1	3	2	#NULL!	2	#NULL!	3	1	1	1	1	1	2	1	2	1	1	2	#NULL!	1	4	1	2	#NULL!	1	3	2	2	3	3	3	2	1	2	2	2	2	1	2	1	2	2	2	1
21	2	3	1	1	1	1	3	2	#NULL!	2	#NULL!	6	3	1	1	1	1	2	1	2	2	1	2	#NULL!	1	3	1	1	#NULL!	1	3	2	5	3	3	3	2	2	2	1	1	2	2	2	2	2	2	2	1
38	2	1	1	1	1	1	8	2	#NULL!	2	#NULL!	3	1	4	2	1	2	#NULL!	2	#NULL!	#NULL!	#NULL!	2	#NULL!	1	4	2	#NULL!	#NULL!	1	3	5	5	2	3	2	1	1	2	1	2	2	2	2	2	2	2	2	1
38	2	1	1	1	1	1	9	2	#NULL!	2	#NULL!	3	1	4	1	1	2	#NULL!	2	#NULL!	#NULL!	#NULL!	2	#NULL!	3	5	2	#NULL!	#NULL!	3	3	5	5	3	3	3	2	1	1	1	2	2	2	2	2	2	2	2	1
21	2	3	1	1	1	1	3	2	#NULL!	2	#NULL!	6	3	1	1	1	1	2	1	2	2	1	1	1	1	3	1	2	#NULL!	1	2	2	4	3	2	2	2	2	2	2	2	2	2	2	2	2	2	2	1
39	2	1	1	1	1	1	9	1	2	2	#NULL!	3	1	4	1	1	2	#NULL!	2	#NULL!	#NULL!	#NULL!	2	#NULL!	3	4	2	#NULL!	#NULL!	1	3	2	5	5	2	3	1	1	2	1	2	2	2	2	1	2	2	2	1
23	2	3	1	1	1	1	3	2	#NULL!	2	#NULL!	3	3	1	1	1	1	2	1	2	1	2	2	#NULL!	1	4	2	#NULL!	#NULL!	1	3	2	5	3	3	2	2	2	2	1	2	2	2	2	2	2	2	2	1
32	2	1	1	1	1	1	7	2	#NULL!	2	#NULL!	3	1	3	1	1	2	#NULL!	2	#NULL!	#NULL!	#NULL!	2	#NULL!	3	4	2	#NULL!	#NULL!	1	4	5	5	3	3	2	2	2	1	1	2	2	2	2	2	2	2	2	1
27	2	1	1	1	1	1	5	2	#NULL!	2	#NULL!	3	1	2	1	1	1	1	1	1	2	1	2	#NULL!	1	1	2	#NULL!	#NULL!	1	3	2	5	3	3	3	2	2	2	1	2	2	2	2	2	2	2	2	1
26	2	1	1	1	1	1	5	1	2	2	#NULL!	3	1	2	1	1	2	#NULL!	2	#NULL!	#NULL!	#NULL!	2	#NULL!	3	5	2	#NULL!	#NULL!	1	3	5	2	3	3	2	2	2	2	1	1	2	2	2	2	2	2	2	1
23	2	1	1	1	1	1	4	2	#NULL!	2	#NULL!	3	1	2	1	1	2	#NULL!	2	#NULL!	#NULL!	#NULL!	2	#NULL!	3	4	2	#NULL!	#NULL!	3	4	2	5	3	3	2	2	2	2	1	2	2	2	2	2	2	2	2	1
21	2	3	1	1	1	1	3	2	#NULL!	2	#NULL!	6	3	1	1	1	1	2	1	2	1	1	2	#NULL!	1	4	1	2	#NULL!	1	3	2	4	3	2	1	2	1	1	1	2	2	2	2	2	2	2	2	1
29	2	1	1	1	1	1	7	2	#NULL!	2	#NULL!	3	3	3	1	1	1	1	1	1	1	1	2	#NULL!	1	3	2	#NULL!	#NULL!	1	4	2	5	3	2	2	1	1	2	1	2	2	2	2	2	2	2	2	1
21	2	2	1	1	1	1	3	1	2	2	#NULL!	6	2	1	1	1	1	2	1	1	1	1	2	#NULL!	1	1	2	#NULL!	#NULL!	1	3	2	5	2	3	2	2	2	2	1	2	2	2	2	1	2	2	1	1
38	1	3	1	1	1	1	9	2	#NULL!	2	#NULL!	4	3	4	1	1	1	1	1	1	2	1	2	#NULL!	1	1	2	#NULL!	#NULL!	1	4	2	5	3	3	2	1	1	2	2	1	2	2	2	2	2	2	2	1
33	1	3	1	1	1	1	6	1	2	2	#NULL!	4	3	3	1	1	2	#NULL!	2	#NULL!	#NULL!	#NULL!	2	#NULL!	1	4	2	#NULL!	#NULL!	3	4	5	5	3	2	2	1	1	1	1	1	2	2	2	1	2	2	1	1
32	2	1	1	1	1	1	9	2	#NULL!	2	#NULL!	1	3	4	1	1	2	#NULL!	2	#NULL!	#NULL!	#NULL!	1	1	1	5	2	#NULL!	#NULL!	1	2	3	5	3	3	2	2	2	2	1	1	2	2	2	1	2	2	2	1
24	2	1	1	5	1	3	4	2	#NULL!	2	#NULL!	#NULL!	#NULL!	2	1	1	1	1	1	1	1	2	2	#NULL!	1	4	2	#NULL!	#NULL!	1	3	2	5	1	3	2	1	1	2	2	2	2	2	2	2	2	2	2	1
38	2	1	1	1	1	1	9	2	#NULL!	2	#NULL!	2	1	4	1	1	2	#NULL!	2	#NULL!	#NULL!	#NULL!	2	#NULL!	3	4	2	#NULL!	#NULL!	3	4	5	5	3	3	3	1	1	1	1	2	2	2	2	2	2	2	1	1
31	2	1	1	1	1	1	8	2	#NULL!	2	#NULL!	3	1	3	1	1	2	#NULL!	2	#NULL!	#NULL!	#NULL!	2	#NULL!	3	4	2	#NULL!	#NULL!	1	3	5	5	3	3	2	2	2	2	1	1	2	2	2	2	2	2	2	1
24	2	1	1	2	1	1	5	2	#NULL!	2	#NULL!	2	2	2	1	1	2	#NULL!	2	#NULL!	#NULL!	#NULL!	2	#NULL!	3	5	2	#NULL!	#NULL!	1	2	3	5	3	2	3	1	1	2	2	2	2	1	2	2	2	2	2	1
21	1	2	1	1	1	1	3	1	2	2	#NULL!	1	4	2	1	1	1	2	1	1	1	1	2	#NULL!	1	3	2	#NULL!	#NULL!	1	3	2	2	3	2	2	2	1	2	1	1	2	2	2	2	2	2	2	1
29	2	1	1	1	1	1	7	2	#NULL!	2	#NULL!	3	1	3	1	1	2	#NULL!	2	#NULL!	#NULL!	#NULL!	1	1	3	5	2	#NULL!	#NULL!	3	4	5	5	5	3	2	1	1	2	2	1	2	2	2	2	2	2	2	1
28	2	1	1	1	1	1	7	2	#NULL!	2	#NULL!	3	1	3	1	1	2	#NULL!	2	#NULL!	#NULL!	#NULL!	2	#NULL!	3	3	2	#NULL!	#NULL!	1	4	5	5	5	3	2	2	2	2	1	1	2	2	2	2	2	2	2	1
22	2	1	1	1	1	1	3	2	#NULL!	2	#NULL!	3	1	1	1	1	1	1	1	1	1	1	2	#NULL!	1	3	2	#NULL!	#NULL!	1	3	2	5	3	2	2	2	2	2	1	1	2	2	2	2	2	2	2	1
31	2	2	1	1	1	1	6	1	1	2	#NULL!	3	1	3	1	1	1	2	1	2	1	1	2	#NULL!	1	4	1	2	#NULL!	1	1	2	5	3	2	1	2	1	1	1	2	2	2	2	2	2	2	2	1
21	1	3	1	1	1	1	3	1	1	2	#NULL!	2	2	1	1	1	1	2	1	2	2	1	2	#NULL!	1	4	1	1	#NULL!	1	2	2	5	3	2	1	1	2	2	1	1	2	2	2	1	2	2	2	1
22	2	5	1	2	1	1	3	1	3	2	#NULL!	2	1	1	1	1	1	2	1	2	1	1	1	1	1	5	1	2	#NULL!	1	3	2	4	3	1	3	1	2	2	1	2	2	2	2	1	2	2	2	1
31	2	3	1	5	1	1	7	2	#NULL!	2	#NULL!	1	4	3	1	1	1	2	1	2	1	2	2	#NULL!	1	5	1	2	#NULL!	1	3	2	4	3	1	2	2	2	2	2	2	2	2	2	1	2	2	1	2
21	2	3	1	4	1	1	3	1	2	2	#NULL!	1	1	2	1	1	1	2	1	1	1	2	1	1	1	5	2	#NULL!	#NULL!	1	3	2	5	3	2	3	2	2	2	2	2	2	2	2	1	2	2	1	2
26	2	1	1	1	1	1	6	2	#NULL!	2	#NULL!	3	1	3	1	1	2	#NULL!	2	#NULL!	#NULL!	#NULL!	2	#NULL!	3	5	2	#NULL!	#NULL!	1	4	2	5	3	3	1	2	1	1	1	1	2	2	2	2	2	2	2	1
28	2	1	1	2	1	1	6	2	#NULL!	2	#NULL!	3	4	3	1	1	2	#NULL!	2	#NULL!	#NULL!	#NULL!	2	#NULL!	3	5	2	#NULL!	#NULL!	3	4	5	5	3	3	2	1	1	1	1	1	2	2	2	2	2	2	1	1
24	2	1	1	1	1	1	5	2	#NULL!	2	#NULL!	3	1	2	1	1	2	#NULL!	2	#NULL!	#NULL!	#NULL!	2	#NULL!	1	4	2	#NULL!	#NULL!	1	2	2	3	3	3	2	2	2	2	2	2	2	2	2	2	2	2	1	1
31	2	1	1	1	1	1	6	2	#NULL!	2	#NULL!	3	1	3	1	1	2	#NULL!	2	#NULL!	#NULL!	#NULL!	2	#NULL!	3	4	2	#NULL!	#NULL!	1	2	4	5	3	3	2	1	1	1	1	2	2	2	2	2	2	2	2	1
18	2	1	1	1	1	1	3	2	#NULL!	2	#NULL!	3	1	1	1	1	1	1	1	1	2	1	2	#NULL!	3	5	2	#NULL!	#NULL!	1	3	5	5	3	3	3	1	1	2	1	2	2	2	2	2	2	2	2	1
23	2	1	1	1	1	1	4	1	2	2	#NULL!	3	1	2	1	1	1	2	1	1	1	1	2	#NULL!	1	1	2	#NULL!	#NULL!	1	3	2	5	3	1	2	1	1	2	1	2	1	2	2	2	2	2	2	1
21	2	1	1	1	1	1	3	2	#NULL!	2	#NULL!	3	2	1	1	1	2	#NULL!	1	1	2	4	2	#NULL!	3	5	2	#NULL!	#NULL!	3	4	5	5	3	3	3	1	1	2	1	2	1	2	2	2	2	2	2	1
31	2	3	1	1	1	1	6	1	2	2	#NULL!	3	3	3	1	1	1	1	1	1	1	1	2	#NULL!	1	1	2	#NULL!	#NULL!	1	3	3	5	3	2	2	2	2	2	1	2	2	2	2	1	2	2	2	1
29	2	2	1	1	1	1	9	1	2	2	#NULL!	1	3	4	1	1	1	2	1	2	1	1	1	1	1	1	1	2	#NULL!	1	3	2	5	3	1	2	2	2	1	2	1	2	2	2	1	2	2	1	1
21	2	5	1	3	1	1	3	2	#NULL!	2	#NULL!	4	4	1	1	1	1	2	1	2	1	1	1	1	1	1	1	2	#NULL!	1	3	2	4	3	1	2	1	1	2	1	1	2	2	2	2	2	2	1	1
28	1	4	1	3	1	1	7	1	2	2	#NULL!	3	4	3	1	1	1	2	1	2	1	1	1	1	1	1	1	2	#NULL!	1	2	2	4	3	1	2	2	2	1	1	1	2	2	2	2	2	2	2	1
29	2	1	1	1	1	1	8	2	#NULL!	2	#NULL!	3	1	4	1	1	2	#NULL!	2	#NULL!	#NULL!	#NULL!	2	#NULL!	3	4	2	#NULL!	#NULL!	3	4	5	5	3	3	3	2	2	1	1	1	2	2	2	2	2	2	2	1
22	2	1	1	3	1	1	4	1	2	2	#NULL!	6	3	1	1	1	1	2	1	1	2	1	2	#NULL!	3	4	2	#NULL!	#NULL!	1	3	2	4	5	3	3	2	2	2	1	2	2	2	2	2	2	2	2	1
21	2	3	1	3	1	1	4	1	2	2	#NULL!	4	4	2	1	1	1	3	1	2	1	2	2	#NULL!	1	1	1	2	#NULL!	1	3	2	5	3	2	3	2	2	2	1	2	1	2	2	1	2	2	1	1
33	2	1	1	1	1	1	9	2	#NULL!	2	#NULL!	3	1	4	1	1	2	#NULL!	2	#NULL!	#NULL!	#NULL!	2	#NULL!	3	4	2	#NULL!	#NULL!	3	4	5	5	5	3	2	1	1	2	1	2	2	2	2	2	2	2	2	2
23	2	1	1	1	1	1	5	2	#NULL!	2	#NULL!	2	3	2	1	1	2	#NULL!	2	#NULL!	#NULL!	#NULL!	2	#NULL!	1	4	2	#NULL!	#NULL!	1	2	5	5	3	3	2	2	2	1	1	1	2	2	2	2	2	2	2	1
22	2	2	1	1	1	1	4	1	2	2	#NULL!	6	3	2	1	1	1	2	1	1	2	1	2	#NULL!	1	5	2	#NULL!	#NULL!	1	3	2	5	3	2	3	2	1	2	2	2	2	2	2	1	2	2	2	1
34	2	2	1	1	1	1	5	2	#NULL!	2	#NULL!	3	2	3	1	1	1	2	1	2	2	1	2	#NULL!	1	4	1	1	#NULL!	1	3	2	5	3	2	2	2	1	2	1	2	2	2	2	2	2	2	2	1
29	2	2	1	1	1	1	7	1	3	2	#NULL!	3	2	3	1	1	1	1	1	1	1	1	2	#NULL!	1	4	2	#NULL!	#NULL!	3	4	5	5	3	2	2	1	1	2	2	1	2	2	2	1	2	2	2	1
31	2	1	1	1	1	1	6	2	#NULL!	2	#NULL!	3	1	3	1	1	2	#NULL!	2	#NULL!	#NULL!	#NULL!	2	#NULL!	3	4	2	#NULL!	#NULL!	1	2	5	5	5	3	2	2	1	1	1	2	2	2	2	2	2	2	2	1
31	2	1	1	1	1	1	7	2	#NULL!	2	#NULL!	3	1	3	1	1	2	#NULL!	2	#NULL!	#NULL!	#NULL!	2	#NULL!	1	5	2	#NULL!	#NULL!	1	4	2	5	5	3	2	2	2	1	1	1	2	2	2	2	2	2	1	1
31	2	3	1	1	1	1	6	1	2	2	#NULL!	4	3	3	1	1	1	2	1	2	2	1	2	#NULL!	3	4	1	1	#NULL!	1	3	2	5	3	2	1	2	2	1	1	2	2	2	2	2	2	2	1	1
26	2	4	3	5	2	1	4	1	2	2	#NULL!	2	5	2	2	1	1	4	1	3	1	3	2	#NULL!	1	5	1	2	#NULL!	1	1	2	4	3	2	2	2	2	2	2	2	2	2	2	1	2	2	1	2
23	2	1	1	1	1	1	3	1	2	2	#NULL!	6	3	1	1	1	1	2	1	2	2	2	2	#NULL!	1	1	1	1	#NULL!	1	3	2	5	3	2	2	2	2	2	1	2	2	2	2	2	2	2	2	1
26	2	1	1	1	1	1	5	2	#NULL!	2	#NULL!	2	3	2	1	1	1	2	1	1	2	1	2	#NULL!	1	4	2	#NULL!	#NULL!	1	1	2	5	3	2	2	1	2	2	1	1	2	2	2	2	2	2	1	1
34	2	1	1	1	1	1	7	2	#NULL!	2	#NULL!	3	1	3	2	1	2	#NULL!	1	1	2	4	2	#NULL!	1	4	2	#NULL!	#NULL!	1	3	5	5	5	3	3	2	1	2	1	2	1	2	2	2	2	2	2	1
38	2	1	1	1	1	1	9	2	#NULL!	2	#NULL!	3	1	4	1	1	2	#NULL!	2	#NULL!	#NULL!	#NULL!	2	#NULL!	3	4	2	#NULL!	#NULL!	1	3	5	5	3	3	2	1	1	1	2	2	2	2	2	2	2	2	2	1
26	2	2	1	1	1	1	5	2	#NULL!	2	#NULL!	3	2	2	1	1	2	#NULL!	1	1	2	4	2	#NULL!	1	5	2	#NULL!	#NULL!	3	3	3	5	3	3	2	1	1	1	1	2	2	2	2	2	2	2	2	1
31	2	2	1	1	1	1	7	2	#NULL!	2	#NULL!	3	1	3	1	1	1	1	1	1	2	1	2	#NULL!	3	4	2	#NULL!	#NULL!	2	3	4	5	3	2	2	2	2	1	1	1	2	2	2	2	2	2	2	1
33	2	1	1	1	1	1	9	1	2	2	#NULL!	3	1	4	1	1	2	#NULL!	2	#NULL!	#NULL!	#NULL!	2	#NULL!	2	4	2	#NULL!	#NULL!	1	1	5	5	3	2	2	2	2	2	2	1	2	2	2	2	2	2	2	1
31	1	2	1	1	1	1	8	2	#NULL!	2	#NULL!	6	2	4	1	1	2	#NULL!	2	#NULL!	#NULL!	#NULL!	2	#NULL!	3	4	2	#NULL!	#NULL!	1	3	4	5	3	3	2	2	2	2	1	2	2	2	2	2	2	2	2	1
38	1	1	1	1	1	1	9	2	#NULL!	2	#NULL!	3	1	4	1	1	2	#NULL!	2	#NULL!	#NULL!	#NULL!	2	#NULL!	3	3	2	#NULL!	#NULL!	1	2	3	3	3	3	2	2	2	2	1	1	2	2	2	2	2	2	1	1
33	2	3	1	1	1	1	5	2	#NULL!	2	#NULL!	2	3	3	1	1	1	1	1	1	2	1	2	#NULL!	3	5	2	#NULL!	#NULL!	1	3	2	5	3	3	3	2	2	2	1	2	1	2	2	2	2	2	1	1
34	2	2	1	1	1	1	9	2	#NULL!	2	#NULL!	3	1	4	1	1	1	2	1	2	2	1	2	#NULL!	1	4	1	1	#NULL!	1	3	2	5	3	2	2	1	1	2	1	1	2	2	2	2	2	2	2	1
37	2	1	1	1	1	1	9	2	#NULL!	2	#NULL!	3	1	4	1	1	2	#NULL!	2	#NULL!	#NULL!	#NULL!	2	#NULL!	3	4	2	#NULL!	#NULL!	3	4	5	5	3	3	1	2	2	2	1	1	2	2	2	2	2	2	1	1
23	2	3	1	1	1	1	3	2	#NULL!	2	#NULL!	4	3	1	1	1	1	2	1	2	2	1	2	#NULL!	1	5	2	#NULL!	#NULL!	1	3	2	2	3	2	2	2	2	2	2	2	2	2	2	1	2	2	1	1
26	2	5	1	3	1	1	5	1	2	2	#NULL!	4	4	2	1	1	1	2	1	2	1	1	2	#NULL!	1	1	1	2	#NULL!	1	3	2	4	3	1	1	2	2	2	2	2	2	2	2	1	2	2	1	1
27	2	1	1	1	1	1	5	2	#NULL!	2	#NULL!	3	1	2	1	1	2	#NULL!	2	#NULL!	#NULL!	#NULL!	2	#NULL!	3	5	2	#NULL!	#NULL!	1	2	4	5	3	2	3	2	2	1	1	1	2	2	2	2	2	2	2	1
28	2	1	1	1	1	1	6	2	#NULL!	2	#NULL!	3	3	3	1	1	2	#NULL!	2	#NULL!	#NULL!	#NULL!	2	#NULL!	1	5	2	#NULL!	#NULL!	3	3	2	3	3	3	2	2	1	2	2	1	2	2	2	2	2	2	1	1
21	2	2	1	1	1	1	3	2	#NULL!	2	#NULL!	6	3	1	1	1	1	1	1	1	2	1	2	#NULL!	1	4	2	#NULL!	#NULL!	1	3	2	2	3	3	2	2	2	2	2	2	2	2	2	2	2	2	1	1
31	2	1	1	1	1	1	7	1	2	2	#NULL!	3	3	4	1	1	2	#NULL!	2	#NULL!	#NULL!	#NULL!	2	#NULL!	1	5	2	#NULL!	#NULL!	1	3	5	4	3	2	2	2	2	1	1	1	2	1	2	1	2	2	1	1
32	2	1	1	1	1	1	9	2	#NULL!	2	#NULL!	3	1	4	1	1	2	#NULL!	2	#NULL!	#NULL!	#NULL!	2	#NULL!	3	6	2	#NULL!	#NULL!	2	3	4	5	1	3	2	2	1	2	1	1	2	2	2	2	2	2	1	1
31	2	2	1	5	1	1	7	2	#NULL!	2	#NULL!	6	2	3	1	1	1	1	1	1	1	2	2	#NULL!	1	5	2	#NULL!	#NULL!	1	3	5	5	3	3	3	2	2	1	1	1	2	2	2	2	2	2	1	1
28	2	3	1	3	1	1	5	1	2	2	#NULL!	4	4	2	1	1	1	2	1	1	2	2	2	#NULL!	1	4	1	1	#NULL!	1	1	2	5	3	1	1	2	2	2	2	2	2	2	2	1	2	2	1	2
21	1	1	1	1	1	1	3	2	#NULL!	2	#NULL!	6	3	1	1	1	1	1	1	1	2	1	2	#NULL!	1	3	2	#NULL!	#NULL!	1	3	2	5	3	3	2	2	2	1	1	1	2	2	2	2	2	2	1	1
31	2	3	1	1	1	1	6	2	#NULL!	2	#NULL!	3	3	3	1	1	2	#NULL!	1	1	2	4	2	#NULL!	1	4	2	#NULL!	#NULL!	1	3	5	5	3	3	2	2	2	1	2	1	2	2	2	2	2	2	2	1
34	2	1	1	1	1	1	7	2	#NULL!	2	#NULL!	3	1	3	1	1	1	1	1	1	2	1	2	#NULL!	1	4	2	#NULL!	#NULL!	1	3	5	5	3	3	2	2	2	1	1	1	2	2	2	2	2	2	2	1
34	1	1	1	1	1	1	8	2	#NULL!	2	#NULL!	3	1	4	1	1	2	#NULL!	2	#NULL!	#NULL!	#NULL!	2	#NULL!	3	5	2	#NULL!	#NULL!	3	4	5	5	3	3	2	2	1	1	1	1	2	2	2	2	2	2	1	1
26	2	1	1	1	1	1	5	1	2	2	#NULL!	2	3	2	1	1	1	1	1	1	2	1	2	#NULL!	1	5	2	#NULL!	#NULL!	3	4	5	5	3	3	2	2	1	1	1	1	2	2	2	2	2	2	1	1
31	2	1	1	1	1	1	7	2	#NULL!	2	#NULL!	3	1	4	1	1	2	#NULL!	2	#NULL!	#NULL!	#NULL!	2	#NULL!	3	4	2	#NULL!	#NULL!	1	3	5	5	2	3	3	1	1	2	1	2	2	2	2	2	2	2	1	1
24	2	1	1	1	1	1	4	2	#NULL!	2	#NULL!	2	1	2	1	1	1	1	1	1	2	2	2	#NULL!	1	4	2	#NULL!	#NULL!	3	4	5	5	3	3	2	1	1	2	1	2	2	2	2	2	2	2	2	1
21	2	2	1	1	1	1	3	1	2	2	#NULL!	3	1	1	1	1	1	1	1	1	1	2	2	#NULL!	1	1	2	#NULL!	#NULL!	1	3	2	5	2	3	2	2	2	2	2	2	2	2	2	1	2	2	1	1
28	2	1	1	1	1	1	7	2	#NULL!	2	#NULL!	3	1	3	1	1	2	#NULL!	2	#NULL!	#NULL!	#NULL!	2	#NULL!	1	4	2	#NULL!	#NULL!	3	3	5	5	3	3	2	1	1	1	1	2	2	2	2	2	2	2	1	1
22	2	4	1	1	1	1	4	2	#NULL!	2	#NULL!	3	1	2	1	1	2	#NULL!	2	#NULL!	#NULL!	#NULL!	2	#NULL!	1	5	2	#NULL!	#NULL!	2	2	2	5	3	3	2	1	1	2	2	1	2	2	2	2	2	2	2	1
26	2	2	1	1	1	1	5	2	#NULL!	2	#NULL!	3	1	2	1	1	2	#NULL!	2	#NULL!	#NULL!	#NULL!	2	#NULL!	3	4	2	#NULL!	#NULL!	1	4	5	5	3	3	2	2	2	2	1	1	2	2	2	2	2	2	2	1
20	2	1	1	1	1	1	3	2	#NULL!	2	#NULL!	3	1	1	1	1	1	1	1	1	1	2	2	#NULL!	1	5	2	#NULL!	#NULL!	1	3	5	5	5	3	2	2	2	1	1	1	2	2	2	2	2	2	2	1
26	2	1	1	1	1	1	5	2	#NULL!	2	#NULL!	3	1	2	1	1	2	#NULL!	2	#NULL!	#NULL!	#NULL!	2	#NULL!	1	4	2	#NULL!	#NULL!	1	3	5	5	1	3	2	2	1	2	1	2	2	2	2	2	2	2	1	1
22	2	1	1	1	1	1	3	2	#NULL!	2	#NULL!	6	2	1	1	1	1	1	1	1	2	2	2	#NULL!	1	5	2	#NULL!	#NULL!	1	2	2	5	3	3	2	1	2	2	1	2	2	2	2	2	2	2	2	1
23	2	1	1	1	1	1	4	2	#NULL!	2	#NULL!	3	1	2	1	1	1	1	1	1	2	1	2	#NULL!	1	4	2	#NULL!	#NULL!	1	3	5	5	3	3	2	2	2	2	1	2	2	2	2	2	2	2	1	1
28	2	1	1	1	1	1	6	2	#NULL!	2	#NULL!	3	1	3	1	1	2	#NULL!	2	#NULL!	#NULL!	#NULL!	2	#NULL!	1	4	2	#NULL!	#NULL!	1	3	5	3	3	3	2	2	2	2	1	1	2	2	2	2	2	2	2	1
28	2	1	1	1	1	1	4	2	#NULL!	2	#NULL!	3	1	2	1	1	2	#NULL!	2	#NULL!	#NULL!	#NULL!	2	#NULL!	3	#NULL!	#NULL!	#NULL!	4	3	4	5	5	3	3	#NULL!	1	1	2	1	2	2	2	2	2	2	2	2	1
20	2	1	1	1	1	1	3	1	3	2	#NULL!	3	1	1	1	1	2	#NULL!	2	#NULL!	#NULL!	#NULL!	2	#NULL!	1	#NULL!	#NULL!	#NULL!	4	1	1	4	5	5	3	#NULL!	1	1	2	1	2	1	1	2	2	2	2	1	1
27	2	1	1	1	1	1	6	2	#NULL!	2	#NULL!	3	1	3	1	1	2	#NULL!	2	#NULL!	#NULL!	#NULL!	2	#NULL!	1	#NULL!	#NULL!	#NULL!	4	3	4	5	1	3	3	#NULL!	2	1	2	2	2	1	2	2	2	2	2	2	1
42	2	1	1	1	1	1	8	2	#NULL!	2	#NULL!	3	1	4	1	1	2	#NULL!	2	#NULL!	#NULL!	#NULL!	2	#NULL!	3	#NULL!	#NULL!	#NULL!	3	3	4	5	5	3	3	#NULL!	1	1	1	1	1	2	2	2	2	2	2	2	1
19	2	1	1	1	1	1	4	2	#NULL!	2	#NULL!	4	3	2	1	1	2	#NULL!	2	#NULL!	#NULL!	#NULL!	2	#NULL!	3	#NULL!	#NULL!	#NULL!	3	3	4	5	5	5	3	#NULL!	1	1	1	1	1	2	2	2	2	2	2	2	1
33	2	1	1	1	1	1	9	2	#NULL!	2	#NULL!	3	1	4	1	2	2	#NULL!	2	#NULL!	#NULL!	#NULL!	2	#NULL!	1	#NULL!	#NULL!	#NULL!	3	3	4	5	5	3	3	#NULL!	2	1	1	1	1	2	2	2	2	2	2	1	1
24	2	1	1	1	1	1	4	2	#NULL!	2	#NULL!	3	1	2	1	2	2	#NULL!	2	#NULL!	#NULL!	#NULL!	2	#NULL!	3	#NULL!	#NULL!	#NULL!	3	3	3	5	5	3	3	#NULL!	1	1	1	1	1	2	2	2	2	2	2	2	1
30	2	1	1	5	1	1	6	2	#NULL!	2	#NULL!	6	1	3	1	1	2	#NULL!	2	#NULL!	#NULL!	#NULL!	2	#NULL!	3	#NULL!	#NULL!	#NULL!	3	3	4	5	5	3	3	#NULL!	1	1	2	2	1	2	2	2	2	2	2	2	1
36	2	1	1	1	1	1	5	2	#NULL!	2	#NULL!	3	1	3	1	1	2	#NULL!	2	#NULL!	#NULL!	#NULL!	2	#NULL!	1	#NULL!	#NULL!	#NULL!	3	3	4	5	5	3	3	#NULL!	1	1	1	1	1	2	2	2	2	2	2	1	1
32	2	1	1	1	1	1	6	2	#NULL!	2	#NULL!	3	1	3	1	1	2	#NULL!	2	#NULL!	#NULL!	#NULL!	2	#NULL!	3	#NULL!	#NULL!	#NULL!	3	3	4	5	5	3	3	#NULL!	1	1	2	1	2	2	1	2	2	2	2	1	1
30	2	1	1	1	1	1	4	2	#NULL!	2	#NULL!	3	1	3	1	1	2	#NULL!	2	#NULL!	#NULL!	#NULL!	2	#NULL!	3	#NULL!	#NULL!	#NULL!	3	3	3	5	5	3	3	#NULL!	1	1	1	1	1	2	2	2	2	2	2	2	1
33	2	1	1	1	1	1	9	2	#NULL!	2	#NULL!	3	1	4	2	1	2	#NULL!	2	#NULL!	#NULL!	#NULL!	2	#NULL!	3	#NULL!	#NULL!	#NULL!	3	3	3	5	5	5	3	#NULL!	1	1	2	2	2	2	1	2	2	2	2	2	1
24	2	1	1	1	1	1	4	2	#NULL!	2	#NULL!	3	2	2	1	1	2	#NULL!	2	#NULL!	#NULL!	#NULL!	2	#NULL!	3	#NULL!	#NULL!	#NULL!	3	3	4	3	5	3	3	2	2	2	2	2	1	2	2	2	2	2	2	2	1
30	2	1	1	1	1	1	5	2	#NULL!	2	#NULL!	3	1	3	1	1	2	#NULL!	2	#NULL!	#NULL!	#NULL!	2	#NULL!	3	#NULL!	#NULL!	#NULL!	3	3	4	5	5	5	3	#NULL!	2	2	2	1	2	2	2	2	2	2	2	2	1
22	2	1	1	1	1	1	3	2	#NULL!	2	#NULL!	3	1	1	1	1	2	#NULL!	2	#NULL!	#NULL!	#NULL!	2	#NULL!	3	#NULL!	#NULL!	#NULL!	3	3	2	3	5	2	3	#NULL!	1	1	2	2	1	2	2	2	2	2	2	1	1
25	2	1	1	1	1	1	5	2	#NULL!	2	#NULL!	3	2	2	1	1	2	#NULL!	2	#NULL!	#NULL!	#NULL!	2	#NULL!	3	#NULL!	#NULL!	#NULL!	3	3	4	5	5	2	3	#NULL!	1	2	2	2	1	2	2	2	2	2	2	2	1
20	2	1	1	1	1	1	2	2	#NULL!	2	#NULL!	3	1	2	1	1	2	#NULL!	2	#NULL!	#NULL!	#NULL!	2	#NULL!	3	#NULL!	#NULL!	#NULL!	3	1	2	3	5	5	3	#NULL!	1	1	2	2	2	1	1	2	2	2	2	1	1
40	2	1	1	1	1	1	9	1	2	2	#NULL!	3	1	4	2	2	2	#NULL!	2	#NULL!	#NULL!	#NULL!	2	#NULL!	3	#NULL!	#NULL!	#NULL!	3	3	4	5	5	5	3	#NULL!	1	1	2	1	1	2	2	2	2	2	2	1	1
36	2	1	1	1	1	1	8	2	#NULL!	2	#NULL!	3	1	4	1	1	2	#NULL!	2	#NULL!	#NULL!	#NULL!	2	#NULL!	3	#NULL!	#NULL!	#NULL!	3	3	4	5	5	5	3	#NULL!	1	2	2	1	1	2	1	2	2	2	2	1	1
41	2	1	1	1	1	1	9	1	2	2	#NULL!	3	1	4	1	1	2	#NULL!	2	#NULL!	#NULL!	#NULL!	2	#NULL!	2	#NULL!	#NULL!	#NULL!	3	3	4	5	5	5	3	#NULL!	1	1	2	2	1	2	2	2	2	2	2	2	1
29	2	1	1	1	1	1	7	2	#NULL!	2	#NULL!	3	1	3	1	1	2	#NULL!	2	#NULL!	#NULL!	#NULL!	2	#NULL!	3	#NULL!	#NULL!	#NULL!	3	3	4	5	5	3	3	#NULL!	1	1	2	1	1	2	2	2	2	2	2	2	1
41	2	1	1	1	1	1	9	2	#NULL!	2	#NULL!	3	1	4	1	1	2	#NULL!	2	#NULL!	#NULL!	#NULL!	2	#NULL!	3	#NULL!	#NULL!	#NULL!	3	3	4	5	5	5	3	#NULL!	1	1	1	1	1	2	2	2	2	2	2	2	1
32	2	1	1	1	1	1	9	2	#NULL!	2	#NULL!	3	1	4	1	1	2	#NULL!	2	#NULL!	#NULL!	#NULL!	2	#NULL!	3	#NULL!	#NULL!	#NULL!	3	3	4	5	5	3	2	#NULL!	1	1	2	1	1	2	2	2	2	2	2	1	1
24	2	1	1	1	1	1	4	2	#NULL!	2	#NULL!	3	1	2	1	1	2	#NULL!	2	#NULL!	#NULL!	#NULL!	2	#NULL!	1	#NULL!	#NULL!	#NULL!	3	3	4	5	5	3	2	#NULL!	2	2	2	1	1	2	2	2	2	2	2	2	1
37	2	1	1	1	1	1	9	2	#NULL!	2	#NULL!	7	4	4	1	1	2	#NULL!	2	#NULL!	#NULL!	#NULL!	2	#NULL!	3	#NULL!	#NULL!	#NULL!	1	3	4	5	5	5	2	#NULL!	2	2	2	2	2	2	2	2	2	2	2	2	2
20	2	1	2	1	1	1	3	1	3	2	#NULL!	2	2	1	1	1	2	#NULL!	2	#NULL!	#NULL!	#NULL!	2	#NULL!	1	#NULL!	#NULL!	#NULL!	1	1	3	5	5	3	3	#NULL!	1	1	2	1	2	1	1	2	1	1	2	1	1
19	2	1	1	1	1	1	3	2	#NULL!	2	#NULL!	6	2	1	1	1	2	#NULL!	2	#NULL!	#NULL!	#NULL!	2	#NULL!	1	#NULL!	#NULL!	#NULL!	1	3	4	5	5	5	3	#NULL!	2	2	2	2	2	2	1	2	2	1	2	1	2
40	2	1	1	1	1	1	9	2	#NULL!	2	#NULL!	3	1	4	1	1	2	#NULL!	2	#NULL!	#NULL!	#NULL!	2	#NULL!	3	#NULL!	#NULL!	#NULL!	1	3	4	5	4	3	3	#NULL!	1	1	1	1	1	2	2	2	2	2	2	1	1
32	2	1	1	1	1	1	9	2	#NULL!	2	#NULL!	2	1	4	2	1	2	#NULL!	2	#NULL!	#NULL!	#NULL!	2	#NULL!	3	#NULL!	#NULL!	#NULL!	1	3	4	5	5	5	3	#NULL!	1	1	1	1	1	2	2	2	2	2	2	1	2
26	2	2	1	1	1	1	5	2	#NULL!	2	#NULL!	3	1	3	1	2	2	#NULL!	2	#NULL!	#NULL!	#NULL!	2	#NULL!	2	#NULL!	#NULL!	#NULL!	1	3	4	5	5	5	3	#NULL!	2	2	2	1	1	2	2	2	2	2	2	1	1
24	2	1	1	1	1	1	4	2	#NULL!	2	#NULL!	3	1	2	1	1	2	#NULL!	2	#NULL!	#NULL!	#NULL!	2	#NULL!	3	#NULL!	#NULL!	#NULL!	1	1	3	5	5	3	3	#NULL!	2	1	2	1	1	2	2	2	2	2	2	2	1
22	2	1	1	1	1	1	4	2	#NULL!	2	#NULL!	3	1	2	1	2	2	#NULL!	2	#NULL!	#NULL!	#NULL!	2	#NULL!	3	#NULL!	#NULL!	#NULL!	1	3	4	5	5	5	3	#NULL!	1	1	2	1	2	2	2	2	2	2	2	2	1
24	2	1	1	1	1	1	4	2	#NULL!	2	#NULL!	3	1	2	1	1	2	#NULL!	2	#NULL!	#NULL!	#NULL!	2	#NULL!	1	#NULL!	#NULL!	#NULL!	1	3	4	5	5	3	3	#NULL!	2	2	1	1	1	1	2	2	2	2	2	1	1
25	2	2	1	1	1	1	5	2	#NULL!	2	#NULL!	3	1	2	1	1	2	#NULL!	2	#NULL!	#NULL!	#NULL!	2	#NULL!	1	#NULL!	#NULL!	#NULL!	1	1	4	5	5	5	3	#NULL!	1	1	1	1	1	2	2	2	2	2	2	1	1
43	2	1	1	1	1	1	9	2	#NULL!	2	#NULL!	3	1	4	2	2	2	#NULL!	2	#NULL!	#NULL!	#NULL!	2	#NULL!	3	#NULL!	#NULL!	#NULL!	1	3	4	5	5	5	3	#NULL!	1	1	1	1	1	1	2	2	2	2	2	1	1
37	2	1	1	1	1	1	7	2	#NULL!	2	#NULL!	3	1	3	1	2	2	#NULL!	2	#NULL!	#NULL!	#NULL!	2	#NULL!	3	#NULL!	#NULL!	#NULL!	1	3	4	5	5	5	3	#NULL!	1	1	1	1	1	2	2	2	2	2	2	2	1
22	2	2	1	1	1	1	3	2	#NULL!	2	#NULL!	3	1	1	1	1	2	#NULL!	2	#NULL!	#NULL!	#NULL!	2	#NULL!	1	#NULL!	#NULL!	#NULL!	1	1	4	5	5	3	3	#NULL!	2	1	2	1	1	2	2	2	2	2	2	1	1
21	2	1	1	1	1	1	3	2	#NULL!	2	#NULL!	3	1	1	1	1	2	#NULL!	2	#NULL!	#NULL!	#NULL!	2	#NULL!	3	#NULL!	#NULL!	#NULL!	1	1	4	5	5	3	3	#NULL!	1	1	1	1	1	2	2	2	2	2	2	2	1
30	2	1	1	1	1	1	5	2	#NULL!	2	#NULL!	3	1	2	1	1	2	#NULL!	2	#NULL!	#NULL!	#NULL!	2	#NULL!	3	#NULL!	#NULL!	#NULL!	1	1	4	5	5	3	3	#NULL!	1	1	2	1	2	2	2	2	2	2	2	2	1
29	2	1	1	1	1	1	6	2	#NULL!	2	#NULL!	3	2	3	1	1	2	#NULL!	2	#NULL!	#NULL!	#NULL!	2	#NULL!	1	#NULL!	#NULL!	#NULL!	1	3	4	2	3	3	3	#NULL!	2	1	2	1	1	2	2	2	2	2	2	1	1
36	2	1	1	1	1	1	9	1	1	2	#NULL!	7	2	4	2	2	2	#NULL!	2	#NULL!	#NULL!	#NULL!	2	#NULL!	3	#NULL!	#NULL!	#NULL!	1	3	4	5	5	3	2	#NULL!	2	2	2	1	1	2	2	2	2	2	2	2	1
25	2	1	1	1	1	1	5	2	#NULL!	2	#NULL!	3	1	2	1	1	2	#NULL!	2	#NULL!	#NULL!	#NULL!	2	#NULL!	3	#NULL!	#NULL!	#NULL!	1	3	4	5	5	3	3	#NULL!	2	2	2	1	2	2	2	2	2	2	2	2	1
19	2	1	1	1	1	1	3	1	2	2	#NULL!	3	1	1	1	1	2	#NULL!	2	#NULL!	#NULL!	#NULL!	2	#NULL!	1	#NULL!	#NULL!	#NULL!	1	1	4	3	5	3	3	#NULL!	1	1	2	1	1	1	2	2	1	2	2	2	1
36	2	1	1	1	1	1	7	2	#NULL!	2	#NULL!	3	1	4	1	1	2	#NULL!	2	#NULL!	#NULL!	#NULL!	2	#NULL!	3	#NULL!	#NULL!	#NULL!	1	3	4	2	5	1	3	#NULL!	1	1	2	2	2	2	1	2	2	2	2	2	1
20	2	1	1	1	1	1	4	1	1	2	#NULL!	3	1	2	1	1	2	#NULL!	2	#NULL!	#NULL!	#NULL!	2	#NULL!	3	#NULL!	#NULL!	#NULL!	1	3	4	5	5	3	3	#NULL!	2	1	1	1	1	2	2	2	2	2	2	1	1
25	2	1	1	1	1	1	5	2	#NULL!	2	#NULL!	3	2	3	1	1	2	#NULL!	2	#NULL!	#NULL!	#NULL!	2	#NULL!	3	#NULL!	#NULL!	#NULL!	1	3	4	5	5	3	3	#NULL!	1	2	1	1	2	2	2	2	2	2	2	1	1
21	2	1	1	1	1	1	3	1	1	2	#NULL!	3	3	1	1	1	2	#NULL!	2	#NULL!	#NULL!	#NULL!	2	#NULL!	1	#NULL!	#NULL!	#NULL!	1	3	2	2	1	3	3	#NULL!	1	1	2	2	1	2	2	2	1	2	2	1	1
28	2	1	1	1	1	1	7	2	#NULL!	2	#NULL!	3	1	4	1	1	2	#NULL!	2	#NULL!	#NULL!	#NULL!	2	#NULL!	3	#NULL!	#NULL!	#NULL!	1	3	4	5	5	3	3	#NULL!	1	1	1	1	1	2	2	2	2	2	2	1	1
21	2	1	1	1	1	1	4	2	#NULL!	2	#NULL!	3	1	2	1	1	2	#NULL!	2	#NULL!	#NULL!	#NULL!	2	#NULL!	3	#NULL!	#NULL!	#NULL!	1	3	4	5	5	5	3	#NULL!	2	2	1	1	1	2	2	2	2	2	2	1	1
18	2	1	1	1	1	1	3	2	#NULL!	2	#NULL!	3	1	1	1	1	2	#NULL!	2	#NULL!	#NULL!	#NULL!	2	#NULL!	3	#NULL!	#NULL!	#NULL!	1	3	4	5	5	5	3	#NULL!	2	2	2	1	2	2	2	2	2	2	2	2	1
23	2	1	1	1	1	1	3	2	#NULL!	2	#NULL!	3	1	1	1	1	2	#NULL!	2	#NULL!	#NULL!	#NULL!	2	#NULL!	3	#NULL!	#NULL!	#NULL!	1	3	4	5	5	5	3	#NULL!	1	1	2	1	1	2	1	2	2	2	2	2	1
29	2	1	1	1	1	1	8	2	#NULL!	2	#NULL!	3	2	4	1	1	2	#NULL!	2	#NULL!	#NULL!	#NULL!	2	#NULL!	3	#NULL!	#NULL!	#NULL!	1	3	4	5	5	5	3	#NULL!	2	2	2	1	2	2	2	2	1	2	2	2	1
23	2	1	1	1	1	1	4	2	#NULL!	2	#NULL!	3	4	2	1	1	2	#NULL!	2	#NULL!	#NULL!	#NULL!	2	#NULL!	3	#NULL!	#NULL!	#NULL!	1	3	4	5	5	3	2	#NULL!	1	2	2	1	1	2	2	2	2	2	2	1	1
21	2	1	1	1	1	1	3	2	#NULL!	2	#NULL!	6	1	2	1	1	2	#NULL!	2	#NULL!	#NULL!	#NULL!	2	#NULL!	3	#NULL!	#NULL!	#NULL!	1	3	4	5	5	3	3	#NULL!	2	2	2	1	2	2	2	2	2	2	2	2	1
21	2	1	1	1	1	1	3	2	#NULL!	2	#NULL!	3	2	1	1	1	2	#NULL!	2	#NULL!	#NULL!	#NULL!	2	#NULL!	3	#NULL!	#NULL!	#NULL!	1	1	2	3	5	3	3	#NULL!	2	1	1	1	1	2	1	2	2	2	2	2	1
28	2	1	1	1	1	1	5	2	#NULL!	2	#NULL!	3	1	3	1	1	2	#NULL!	2	#NULL!	#NULL!	#NULL!	2	#NULL!	3	#NULL!	#NULL!	#NULL!	1	1	3	5	5	5	3	#NULL!	1	1	1	1	2	2	2	2	2	2	2	1	1
23	2	1	1	1	1	1	3	1	2	2	#NULL!	3	1	1	1	1	2	#NULL!	2	#NULL!	#NULL!	#NULL!	2	#NULL!	1	#NULL!	#NULL!	#NULL!	1	3	4	5	5	3	3	#NULL!	2	1	1	1	2	2	2	2	2	2	2	2	1
26	2	1	1	1	1	1	5	2	#NULL!	2	#NULL!	3	1	3	1	1	2	#NULL!	2	#NULL!	#NULL!	#NULL!	2	#NULL!	3	#NULL!	#NULL!	#NULL!	1	3	4	5	5	3	3	#NULL!	2	2	2	1	1	2	2	2	2	2	2	2	1
38	2	1	1	1	1	1	9	2	#NULL!	2	#NULL!	3	1	4	1	1	2	#NULL!	2	#NULL!	#NULL!	#NULL!	2	#NULL!	3	#NULL!	#NULL!	#NULL!	1	3	3	5	5	3	3	#NULL!	1	2	2	1	1	2	2	2	2	2	2	2	1
[truncated: 36 more columns]
